# Supplementary material for: Identification and Purification of Potential Bioactive Peptide of Moringa oleifera Seed Extracts
Source: Plants (Basel). 2020 Oct 27;9(11):1445. doi: 10.3390/plants9111445 (PMC7716235; doi:10.3390/plants9111445)
Supplement: Supplementary file 1 [file plants-09-01445-s001.zip]

Archive with 3 entries (2 files):
- plants-929926-supplementary/
- plants-929926-supplementary/plants-929926-supplementary-fig.docx
- plants-929926-supplementary/plants-929926-supplementary-table.xlsx
