# Supplementary material for: Identification and Purification of Potential Bioactive Peptide of Moringa oleifera Seed Extracts
Source: Plants (Basel). 2020 Oct 27;9(11):1445. doi: 10.3390/plants9111445 (PMC7716235; doi:10.3390/plants9111445)
Supplement: Supplementary file 1 [file plants-09-01445-s001.zip › plants-929926-supplementary/plants-929926-supplementary-table.xlsx]

## Sheet: Suplimentry Table 1
	Sup Table 1. LC-ESI-TOF-MS/MS analysis of Moringa olifera (MOP)-derived peptides (≤7.5 kDa) after purification based on spin coloum chromatography.
	Best Sequence	Theor MW	Theor m/z	Prec MW	Prec m/z
	AVELAHW	824.418	824.418	413.264	1193.69
	STMIALREPSLGPVMGMKGGATGGGY	2553.24	2553.24	639.306	1024.56
	FVVE	492.258	492.258	247.166	1087.53
	IKGDLVAQLLGN	1239.72	1239.72	414.267	1191.68
	NSGSGKTTLAQALQ	1374.71	1374.71	459.297	1024.56
	FVVE	492.258	492.258	247.166	1161.61
	SLVLHGSL	824.476	824.476	413.265	1276.64
	GDQILIVSHGTT	1239.65	1239.65	414.267	1276.64
	FVVE	492.258	492.258	247.166	1276.64
	EAPKSTKQWNIEM	1560.76	1560.76	391.285	1024.56
	IWLIPLA	824.516	824.516	413.264	1526.69
	QAITRWVWLPAPIV	1648.95	1648.95	413.265	1078.6
	TAVQPVSVGFDLM	1362.69	1362.69	682.36	1388.67
	FMEM	556.202	556.202	279.158	1220.69
	NGEIKASNFNHKKY	1648.83	1648.83	413.265	1433.75
	NGEIKASNFNHKKY	1648.83	1648.83	413.264	1561.77
	GVKQIAPI	824.512	824.512	413.261	1459.68
	SASTAPQKK	916.498	916.498	459.297	1135.65
	KYGVGRVTQ	1006.56	1006.56	504.359	1429.65
	LGAVAGPAIG	824.476	824.476	413.265	1024.56
	KDFIKM	780.42	780.42	391.285	0
	TRPAA	514.286	514.286	258.243	0
	MGIPGY	636.294	636.294	637.305	1742.89
	FMEM	556.202	556.202	279.158	1550.83
	LISVLPPS	824.501	824.501	413.264	974.443
	SVILAIIP	824.537	824.537	413.264	1123.62
	SYRPFLPK	1006.56	1006.56	504.357	912.457
	PRRIIM	784.474	784.474	393.308	0
	TAWHSASN	872.378	872.378	219.173	1550.83
	KLHVQM	754.416	754.416	378.298	969.489
	GAKFCNKCGAQ	1125.51	1125.51	376.259	614.354
	ATSDVSTA	750.34	750.34	376.259	548.396
	SMIFLAYI	956.504	956.504	479.262	446.248
	YLILEM	780.409	780.409	391.283	516.324
	YKVIQM	780.42	780.42	391.284	566.321
	ESSFGK	653.302	653.302	654.329	605.327
	RSFTLTG	780.413	780.413	391.282	614.354
	GFRVPEM	834.406	834.406	279.158	461.23
	LISVLPPS	824.501	824.501	413.265	490.293
	QYTGAIIRGAK	1176.66	1176.66	393.285	494.302
	YHPNKIW	956.487	956.487	479.261	530.307
	LLNRAVLQNM	1170.65	1170.65	391.282	548.396
	LGQLFEE	834.412	834.412	279.158	550.303
	QHYFPHMTGETVYSA	1749.75	1749.75	438.378	462.253
	AFLTGAAM	780.384	780.384	391.283	566.321
	LPLLILPVLGSLK	1374.92	1374.92	459.299	605.327
	SAYMKRRFTN	1272.64	1272.64	637.303	614.354
	VLYVGCLAVFTIKGAK	1680.96	1680.96	421.317	616.318
	FIELEM	780.373	780.373	391.284	490.293
	QPVGM	530.252	530.252	266.164	494.302
	NGKLQGHA	824.414	824.414	413.261	548.396
	VVMDSA	620.284	620.284	311.186	672.367
	GYASPKFLGRCPNCG	1568.72	1568.72	393.286	424.134
	AHLVGNLPKNAK	1260.73	1260.73	421.317	606.311
	GLMGSVKSLRGGKVL	1500.88	1500.88	376.259	616.318
	LRIKGKA	784.528	784.528	393.286	490.293
	INIAAGGLL	840.507	840.507	421.316	616.318
	AHTGHV	620.303	620.303	311.186	972.501
	LPGIRSV	740.455	740.455	371.32	616.318
	LPGIGKAEAQK	1110.64	1110.64	371.326	0
	IPGDVIK	740.443	740.443	371.325	424.134
	IPGDVIK	740.443	740.443	371.326	616.318
	AKTLDYGCH	1038.44	1038.44	347.161	0
	YGAKQESSYGQKFN	1605.74	1605.74	536.164	618.33
	CDDTTNFKQ	1070.43	1070.43	536.164	0
	AHAEQTATNE	1070.46	1070.46	536.162	0
	TYSGDLYSTSVMVQGGHGPGE	2140.94	2140.94	536.166	0
	KADSKGFREMVYGHEWDS	2140.96	2140.96	536.163	0
	IAMGYDSIVC	1070.48	1070.48	536.163	0
	AGKSWDIFGM	1110.52	1110.52	371.099	0
	DQEYTDLTS	1070.44	1070.44	536.163	0
	CSDVNGSQVE	1036.41	1036.41	519.134	546.359
	ASSGAYGLFQLLGHGE	1605.78	1605.78	536.164	546.359
	LWKTTTGEGCGADLILGGALAEQVRALM	2874.46	2874.46	719.629	0
	CSPCQ	537.156	537.156	538.159	514.204
	QSPASQGNNFGENEQ	1605.67	1605.67	536.164	574.391
	DHTKIDFKDGITGIVGPN	1925.98	1925.98	482.403	0
	HAGHNDSEAIWQTIVLQCQ	2149	2149	538.163	590.12
	REHLSADDRWLDIDTGGGE	2140.98	2140.98	536.164	0
	HGTELTMTGE	1074.47	1074.47	538.162	0
	HGTELTMTGE	1074.47	1074.47	538.159	0
	STHSSTHTGPLL	1236.61	1236.61	413.264	0
	ETDWYTAGGYKEGTFGK	1908.85	1908.85	637.302	0
	MYVQITDGAIGTGTVYKSG	1959.96	1959.96	654.331	0
	GYDNIDMCE	1074.36	1074.36	538.16	468.313
	IAMGYDSIVC	1070.48	1070.48	536.163	518.377
	ANHGDAEEVFGK	1272.57	1272.57	637.303	536.302
	AEDYCKAVVEF	1272.57	1272.57	637.302	779.415
	PEVSHSISFVGD	1272.6	1272.6	637.304	964.47
	KDFIKM	780.42	780.42	391.283	0
	GPLAVFGDALEMM	1349.64	1349.64	338.341	1047.51
	SVLLPAIL	824.537	824.537	413.264	428.262
	APAANGSGAGSGDGNF	1349.55	1349.55	338.341	436.252
	EQPKERLITTLISPFMSCSARLPIYIL	3118.69	3118.69	780.634	514.204
	KDFIKM	780.42	780.42	391.283	548.333
	AAHQKQNWSMATEREKVGA	2141.04	2141.04	536.164	574.391
	ISYRNLSRAKLRGLMTILGIAGGTALILTGFG	3332.91	3332.91	834.216	0
	IDALHSLG	824.439	824.439	413.261	0
	AHAKEANTNLAVLGLSATAISAFAWKKGSKFM	3332.77	3332.77	834.216	0
	ENFIQM	780.348	780.348	391.283	0
	CSWAHCYSN	1070.36	1070.36	536.163	0
	QYKTALQTLMTTIAPKAFGTAHEIEAVTIGE	3332.73	3332.73	834.219	456.22
	IDALHSLG	824.439	824.439	413.261	468.313
	DNEAAVYESVRKLIENKNKKVAFVSGPLSQ	3332.77	3332.77	834.217	492.242
	DYISGQIIKEDLPA	1560.8	1560.8	391.283	500.287
	YKVIQM	780.42	780.42	391.284	518.303
	LPLLILPVLGSLK	1374.92	1374.92	459.3	520.275
	NYFHEDGPDCGYC	1518.52	1518.52	760.196	558.169
	ALLIIDYTNDFVADGGALTCG	2141.04	2141.04	536.163	0
	RFSASTI	780.413	780.413	391.283	428.262
	SNPGLRGSASQTYPDG	1605.74	1605.74	536.163	432.293
	GVTCPQCHKGQIIERKSKRGRVFYGCS	3036.53	3036.53	760.197	514.204
	GPQQLAQAVEM	1170.57	1170.57	391.283	522.25
	AGKRIVLC	824.523	824.523	413.265	608.256
	FIELEM	780.373	780.373	391.283	0
	ILQVLNNLIP	730.376	730.376	366.212	0
	AGSQPR	788.385	788.385	395.201	0
	APAYK	918.412	918.412	460.2	0
	MMGTGAGVLA	1047.54	1047.54	524.763	1047.51
	AHGALV	456.258	456.258	229.117	456.22
	KSGKPV	558.284	558.284	280.092	558.169
	HVAH	720.344	720.344	361.17	0
	AGGTVS	728.361	728.361	365.191	0
	GHPGGA	748.324	748.324	375.185	0
	GGSGSGK	760.36	760.36	381.185	0
	FGAEK	778.368	778.368	390.212	778.41
	CHPKRAVP	612.188	612.188	613.158	0
	NCAK	428.264	428.264	215.138	428.262
	AFAGP	432.241	432.241	217.154	432.293
	AGPSR	492.258	492.258	247.128	492.242
	AGSGLGR	522.244	522.244	262.132	522.25
	EGTGK	608.248	608.248	305.135	608.256
	LAACGSK	632.349	632.349	317.181	0
	ETGH	1176.56	1176.56	393.178	0
	VNVLWTFGDAAAKVADVG	788.41	788.41	395.201	0
	PDGH	1688.79	1688.79	423.196	0
	PHSE	1470.65	1470.65	491.212	1470.61
	IACIR	552.254	552.254	277.139	552.263
	EFGV	558.313	558.313	280.092	558.169
	AGIMK	608.281	608.281	305.135	608.256
	GALIYMRIH	618.279	618.279	310.112	618.21
	GAQNGV	680.386	680.386	341.217	0
	AESGV	1068.58	1068.58	357.213	0
	VIKALAIPQP	720.311	720.311	361.172	0
	FSSE	816.453	816.453	409.227	816.44
	NRAF	1047.54	1047.54	524.763	1047.51
	EYGF	576.239	576.239	577.246	0
	IACIR	428.264	428.264	215.138	428.262
	AGTNPK	432.222	432.222	217.154	432.293
	TLGTHAFIHP	492.258	492.258	247.128	492.242
	HLDTVF	520.22	520.22	261.145	520.275
	ATSHKLH	586.308	586.308	294.155	586.295
	ATKIGIGPGK	626.273	626.273	314.093	626.171
	QIKDKPLK	844.404	844.404	423.197	0
	AFIS	475.191	475.191	476.198	0
	PHSE	1470.72	1470.72	491.212	1470.61
	KMIK	458.176	458.176	230.111	458.208
	ATGGIRTPADVIKS	608.317	608.317	305.135	608.256
	KTMVDQ	618.297	618.297	310.112	618.21
	IAWGILGLVAV	957.44	957.44	320.144	0
	GASIFGGPG	816.442	816.442	409.227	816.44
	IHDESEVH	462.196	462.196	463.203	0
	LAPQP	1047.5	1047.5	524.762	1047.51
	PSNCS	2288.24	2288.24	573.143	0
	FINQ	576.239	576.239	577.245	0
	AGFRV	674.323	674.323	675.328	0
	DPMEQ	428.227	428.227	215.138	428.262
	HPEISF	626.237	626.237	314.093	626.171
	FCLIHP	844.349	844.349	423.191	0
	AGDVV	1338.64	1338.64	447.207	0
	LGGEN	1844.73	1844.73	462.182	0
	GNGLP	475.191	475.191	476.197	0
	FSCI	1470.75	1470.75	491.212	1470.61
	DMID	612.188	612.188	613.157	0
	GASMISK	750.318	750.318	376.168	0
	DLDYAF	816.459	816.459	409.225	816.436
	GDGNVSGGV	860.376	860.376	431.208	0
	DSAVV	912.492	912.492	457.272	0
	QSEVV	1047.47	1047.47	524.762	1047.51
	VAVGGV	583.369	583.369	584.333	0
	AGEAPA	1286.61	1286.61	644.331	0
	AGFRV	1038.51	1038.51	347.19	0
	AVGLCGV	1435.73	1435.73	479.581	0
	YEVAH	510.28	510.28	511.248	0
	PEFNEK	1050.53	1050.53	526.255	0
	AGDVV	1172.52	1172.52	587.247	0
	DFSP	858.463	858.463	430.226	0
	DVNE	924.408	924.408	463.197	0
	CLVEN	583.369	583.369	584.331	0
	QCVP	2352.33	2352.33	589.142	0
	GPGVQ	428.264	428.264	215.137	428.26
	VFID	1080.51	1080.51	361.17	0
	FIEI	748.342	748.342	375.184	0
	VYNQ	461.176	461.176	462.219	0
	VGSVVV	510.28	510.28	511.249	0
	EKTPELE	1050.55	1050.55	526.259	0
	ESAAI	630.301	630.301	631.267	0
	DGNLQELATIERSKSFES	550.206	550.206	276.144	550.273
	CLVV	556.217	556.217	279.132	0
	GNPSY	576.239	576.239	289.138	0
	GIAPAVG	586.298	586.298	294.155	586.295
	QDVLAVDINEEPV	975.405	975.405	326.123	0
	GSLAIGDF	688.339	688.339	345.185	688.355
	RSFRSQ	1388.67	1388.67	348.177	0
	DNVE	1133.56	1133.56	378.868	1133.58
	ILIPGSKPPK	858.463	858.463	430.226	0
	AGEVAP	2352.44	2352.44	589.144	0
	TDVEN	490.221	490.221	246.143	490.271
	DVVP	546.276	546.276	274.092	546.169
	FGNGV	688.329	688.329	345.185	688.355
	IFDE	844.415	844.415	423.196	0
	AGDVVV	1050.53	1050.53	526.26	0
	SSKGKV	1150.5	1150.5	576.299	1150.58
	AQTLGE	630.301	630.301	631.274	0
	AGSTIGK	643.329	643.329	644.306	0
	IQLNGAP	678.381	678.381	679.349	0
	QSGNIDVMQYL	464.264	464.264	233.148	464.282
	EEIRE	472.265	472.265	237.086	472.157
	CIVV	550.275	550.275	276.144	550.273
	GAVGSS	586.333	586.333	294.155	586.295
	FIEI	688.329	688.329	345.185	688.355
	NAPPND	782.36	782.36	392.22	782.426
	NFVIDN	588.203	588.203	589.143	0
	IDTYNEVP	1378.71	1378.71	690.314	1378.61
	AIPPK	436.232	436.232	219.133	436.252
	MRVTTDTRPAYVGYTGITIAC	458.249	458.249	230.155	458.296
	DTVEN	490.221	490.221	246.143	490.271
	DVVP	546.265	546.265	274.092	546.169
	AFAEK	688.328	688.328	345.185	688.355
	GLGGPGIILELGN	844.408	844.408	423.195	0
	LSSVGLKIYIK	1000.51	1000.51	501.264	0
	AGSTIGK	1150.6	1150.6	576.299	1150.58
	PQNPLQ	643.281	643.281	644.305	0
	NEEEYYDDDANE	2035.03	2035.03	679.348	0
	NDPMEIDISPH	428.227	428.227	215.138	428.262
	AGVCGGIAEHFGWDKSLTRIIALV	456.233	456.233	229.154	456.293
	GEGERP	464.231	464.231	233.148	464.282
	VVDAHS	472.265	472.265	237.086	472.157
	MPDN	550.236	550.236	276.144	550.273
	AIQGH	586.308	586.308	294.155	586.295
	LAGVIIGIALPAAIGPK	662.331	662.331	332.181	0
	AGSEPA	588.196	588.196	589.141	0
	GLPAVQ	619.27	619.27	620.274	0
	GLLATIVLGVGVASLMPVDFAMPVA	460.253	460.253	231.17	460.326
	PLSNKFKILKLPVGLSTILLAIA	718.427	718.427	360.21	0
	GALPFYDQDIE	1132.57	1132.57	378.534	1132.58
	AGAIP	777.438	777.438	389.763	777.512
	AGNEATLEISTCM	826.418	826.418	414.233	0
	TSMMLGVY	954.518	954.518	478.249	954.484
	GPGLPA	2001.04	2001.04	501.265	0
	INNALEQLH	1097.53	1097.53	549.775	1097.53
	GGSAIM	1150.6	1150.6	576.299	1150.58
	AGAVEQITMANAL	1297.69	1297.69	649.817	1297.62
	KTSDWGWSIDP	456.233	456.233	229.154	456.293
	DISE	464.231	464.231	233.148	464.282
	AVPAKITPH	538.286	538.286	270.193	538.371
	QTNMNVNE	550.242	550.242	276.144	550.273
	EGSFSS	586.308	586.308	294.155	586.295
	AAGFIKS	694.277	694.277	348.07	0
	AGIPGA	970.497	970.497	486.255	0
	GAGVHA	619.27	619.27	620.275	0
	ADIAH	428.227	428.227	215.138	428.262
	ADGMY	460.253	460.253	231.17	460.326
	VAAGAVSAHEGDGAAG	558.265	558.265	280.131	558.247
	ADQFVSEE	688.375	688.375	345.185	688.355
	HTEE	782.367	782.367	392.22	782.426
	AIPPK	836.388	836.388	419.212	836.409
	EYGSTG	954.397	954.397	478.249	954.484
	DYPY	1150.6	1150.6	576.299	1150.58
	EVTNETLPSAIES	1162.67	1162.67	582.301	1162.59
	AGSVPTAANA	456.258	456.258	229.154	456.293
	EPSDPNVPDVPT	488.175	488.175	245.077	488.139
	DADGI	550.275	550.275	276.144	550.273
	GPGLPA	586.369	586.369	294.152	586.289
	KDLFDSLLTASRQTADASY	909.463	909.463	304.176	0
	AVDAGINYIDSADL	662.4	662.4	332.215	0
	AFSI	1182.54	1182.54	395.2	0
	ATVTLGSV	892.466	892.466	447.227	892.44
	EYTIEE	485.249	485.249	486.254	0
	DIVQKGAGTFQVKVAKVLR	428.227	428.227	215.138	428.262
	NIIALGAGALH	460.253	460.253	231.17	460.326
	EQELKPITGH	538.286	538.286	270.193	538.371
	EKEPF	552.222	552.222	277.144	552.274
	HIGQPQ	688.328	688.328	345.185	688.355
	GAFDAA	1150.61	1150.61	576.299	1150.58
	SFGVIGYV	1162.63	1162.63	582.301	1162.59
	AADVVL	583.369	583.369	584.331	0
	GADIANE	456.258	456.258	229.155	456.295
	DGGNLVD	520.29	520.29	261.146	520.277
	INNALEQLH	662.367	662.367	332.216	0
	ATAGEIG	694.317	694.317	348.069	0
	GSGKAPQ	744.377	744.377	373.207	744.399
	GDAPVMSLFDLAK	892.538	892.538	447.227	892.44
	DCSL	587.292	587.292	588.297	0
	GGMNI	460.253	460.253	231.169	460.324
	FDGDN	516.254	516.254	259.091	516.168
	AAETSV	558.284	558.284	280.13	558.245
	EVTNETLPSAIES	634.274	634.274	318.129	0
	AGVMVAGI	686.312	686.312	344.18	0
	DPTKPPPWPT	1006.52	1006.52	504.244	0
	AGIKTFFSGNAGVLFGDWADVEP	1150.56	1150.56	576.302	1150.59
	EKEPF	1162.54	1162.54	582.301	1162.59
	GKLGPAH	2536.32	2536.32	635.1	0
	SSTGVT	456.258	456.258	229.155	456.295
	IVGSVL	520.264	520.264	261.146	520.277
	ETDVEP	783.388	783.388	392.723	783.431
	AINPS	441.259	441.259	442.264	0
	GSGKAPQ	892.538	892.538	447.227	892.44
	GGNNP	587.292	587.292	588.298	0
	ETLV	460.272	460.272	231.169	460.324
	KPKI	516.254	516.254	259.091	516.168
	GNTQQ	558.301	558.301	280.13	558.245
	ISMISL	782.454	782.454	392.22	782.426
	ALATSFQVLE	852.507	852.507	427.229	852.444
	AKEAVAPN	1028.43	1028.43	515.241	0
	EQELKPITGH	1150.6	1150.6	576.302	1150.59
	GSSGGATASVAANE	1162.54	1162.54	582.301	1162.59
	ITQEE	809.37	809.37	810.355	0
	GGNPI	428.227	428.227	215.138	428.261
	QAVGV	456.258	456.258	229.155	456.295
	GCDSGL	634.292	634.292	318.128	0
	GGPLMI	782.36	782.36	392.22	782.426
	CMISKN	800.439	800.439	401.165	0
	LDDDFTVTYEIV	882.518	882.518	442.265	0
	AIPSDNSIKG	892.425	892.425	447.227	892.44
	GQIDPNITVAA	1104.57	1104.57	553.29	1104.57
	MVIV	1174.58	1174.58	588.296	0
	AGGLAS	460.272	460.272	231.169	460.324
	ENVAVKAP	516.254	516.254	259.091	516.168
	LQPMIKPE	546.284	546.284	274.175	546.335
	HEQAG	558.28	558.28	280.13	558.245
	QVSEGYRKQT	852.518	852.518	427.229	852.444
	ITQEE	514.25	514.25	515.246	0
	DILP	528.204	528.204	529.126	0
	GCDSGL	1150.57	1150.57	576.302	1150.59
	AADVVL	628.27	628.27	629.283	0
	DLEVGASQH	2428.05	2428.05	810.359	0
	GIDAGNGDGDAH	428.227	428.227	215.138	428.261
	HGRDVLVALAI	456.258	456.258	229.155	456.295
	ETIV	504.254	504.254	253.118	504.221
	PGGPVL	634.292	634.292	318.131	0
	AAGNIAGILGMIL	782.429	782.429	392.22	782.426
	EVNVEV	441.259	441.259	442.266	0
	GAAGIGNSH	470.249	470.249	471.257	0
	GEIHVDAP	1050.5	1050.5	526.261	0
	GSSTGGDGAGGA	1104.57	1104.57	553.29	1104.57
	LQPMIKPE	460.253	460.253	231.169	460.324
	DTPLLVYDTD	658.281	658.281	330.06	658.106
	DLIP	826.455	826.455	414.236	826.457
	LMEP	852.471	852.471	427.229	852.444
	NIASL	860.476	860.476	431.214	860.413
	GAFSGL	886.476	886.476	444.244	0
	LTPGSL	1041.46	1041.46	521.76	1041.51
	AGKGAPQFFQL	572.281	572.281	573.288	0
	GANFL	1150.57	1150.57	576.299	1150.58
	LDDLDV	809.37	809.37	810.36	0
	AGEIEKV	558.276	558.276	280.13	558.245
	GTALALGPQ	951.412	951.412	318.129	0
	ASFFTGVTEPLE	784.433	784.433	393.222	0
	GSSTGGDGAGGA	882.492	882.492	442.265	0
	LTEKPVNHLT	498.178	498.178	499.115	0
	GGSGAGAVFATIPA	525.255	525.255	526.261	0
	DILP	1088.5	1088.5	545.296	1088.58
	ETVI	1104.57	1104.57	553.29	1104.57
	AGDNI	558.265	558.265	280.13	558.245
	PMEK	776.443	776.443	389.238	0
	LTVTTHAPKPV	860.476	860.476	431.214	860.413
	ASEMATLALTLHAKQLAVGRPQCQ	878.366	878.366	440.092	878.169
	VMVI	886.476	886.476	444.246	0
	SACGAL	518.222	518.222	519.23	0
	GKWQAR	1046.45	1046.45	524.253	1046.49
	ITIVGGGPA	1150.57	1150.57	576.299	1150.58
	LSQLLVPN	2632.45	2632.45	659.109	0
	AVNDDGVAVLG	456.258	456.258	229.154	456.293
	DASQVSAGASAVL	1388.65	1388.65	348.069	0
	DILP	784.433	784.433	393.221	0
	MVIV	882.463	882.463	442.262	0
	AGAPDS	498.178	498.178	499.111	0
	DYYP	528.254	528.254	529.26	0
	AGLLIAEP	1088.55	1088.55	545.296	1088.58
	GIQLGIRP	1088.55	1088.55	545.296	1088.58
	VGQGKTSDAEN	1104.62	1104.62	553.29	1104.57
	LGNIGPAGGLPVV	1532.75	1532.75	767.362	0
	MVIV	558.301	558.301	280.13	558.245
	KEAVIPQ	882.452	882.452	295.164	0
	IVGGP	658.303	658.303	330.06	658.106
	NAMIGEAEH	852.413	852.413	427.229	852.444
	GRPGE	878.475	878.475	440.237	878.46
	TPDLHQSRTP	886.476	886.476	444.245	0
	MVIV	518.222	518.222	519.229	0
	GGSAPE	524.332	524.332	525.337	0
	CIGGVV	2632.38	2632.38	659.109	0
	AGVDPV	711.391	711.391	712.359	0
	ATVQPRI	456.233	456.233	229.154	456.293
	IGAGIGNHV	1041.46	1041.46	348.067	0
	IPLLTAPQPGV	436.207	436.207	437.213	0
	GLTGQGP	890.471	890.471	446.249	0
	DIIP	498.142	498.142	499.114	0
	SASSASGSADL	528.254	528.254	529.258	0
	SLGAHAASA	1088.55	1088.55	545.291	0
	IVGGP	2180.94	2180.94	546.237	0
	YQGGDNAGH	1150.59	1150.59	576.299	1150.58
	EGIAH	472.243	472.243	237.12	472.226
	LTEGTLIKILTSKGAGNQGVI	690.362	690.362	346.196	0
	ETIV	1132.55	1132.55	378.533	1132.58
	GAAADL	852.434	852.434	427.229	852.444
	EAIGAV	1772.96	1772.96	444.245	0
	LPSTSSLP	518.222	518.222	519.229	0
	ATALSAKPE	1048.66	1048.66	525.338	0
	AKGDVFPLLTKILDASE	596.208	596.208	597.15	0
	IYLQQLEE	711.391	711.391	712.361	0
	LGNGDAHVHW	456.258	456.258	229.154	456.293
	DIIP	532.199	532.199	267.133	532.251
	DHSF	1041.41	1041.41	348.068	0
	CHAAGV	860.424	860.424	431.214	860.414
	ELGSDD	1308.61	1308.61	437.211	0
	GADLITLASMLRIPV	1632.81	1632.81	545.292	0
	DLSDLALD	545.252	545.252	546.239	0
	FAAAM	557.317	557.317	558.285	0
	GHAAAGENLAKL	755.381	755.381	756.348	0
	PAVVGQLL	472.243	472.243	237.12	472.226
	LDQDENF	486.244	486.244	244.128	486.241
	ATALSAKPE	658.292	658.292	330.06	658.106
	EELFEHFS	690.362	690.362	346.196	0
	ILIPGSKPPK	712.375	712.375	357.21	0
	VDVGAPYDPSNPDDPDVPTDP	752.393	752.393	377.174	752.333
	AGGVGMFISPVA	1568.8	1568.8	393.22	0
	DVTRWKIRRFAFKRFDPLNAP	852.496	852.496	427.229	852.444
	DIIP	886.476	886.476	444.245	0
	TQYALPEVSGL	524.332	524.332	525.338	0
	GIFLGQGGL	456.258	456.258	229.154	456.293
	ADGVAP	460.272	460.272	231.17	460.325
	MAGAITNDTPV	532.199	532.199	267.133	532.251
	GAPGPAAQV	634.333	634.333	318.129	634.244
	YDYP	858.445	858.445	430.227	0
	HGTFPT	1002.52	1002.52	502.258	1002.5
	AISPPLPQ	1002.46	1002.46	502.258	1002.5
	LDNPLPPL	1090.5	1090.5	546.236	0
	ATALSAKPE	1815.88	1815.88	606.297	0
	IYLQQLEE	1672.86	1672.86	837.452	0
	AIPPK	556.253	556.253	279.133	0
	VDVGAPYDPSNPDDPDVPTDP	712.375	712.375	357.21	0
	HRIFELVTKDGYLKEFSQQPPT	752.323	752.323	377.175	752.335
	DIIP	1281.68	1281.68	428.251	0
	FFIY	443.238	443.238	444.243	0
	LMNNATMEIP	1150.54	1150.54	576.3	1150.59
	FPTMPAEFRPT	660.271	660.271	661.281	0
	ADGVAP	684.392	684.392	685.422	0
	SNEPV	456.258	456.258	229.154	456.293
	AGLGIAG	460.272	460.272	231.17	460.325
	QVAPVAQ	570.301	570.301	286.174	0
	AGDPK	618.25	618.25	310.127	0
	PLVLGHEFSGKVV	658.209	658.209	330.06	658.106
	ISFEEA	878.438	878.438	440.237	878.459
	ALPGLGLNV	498.196	498.196	499.113	0
	LIVNPIDP	1002.55	1002.55	502.258	1002.5
	ATALSAKPE	2180.94	2180.94	546.238	0
	EIEE	1176.54	1176.54	589.282	0
	ESEEALTEAL	834.362	834.362	279.132	0
	DIIP	647.313	647.313	324.663	647.311
	VHAF	714.318	714.318	358.159	0
	HEFT	1131.59	1131.59	378.192	1131.55
	TPDMVP	854.461	854.461	428.249	0
	GSADWQMIPE	487.264	487.264	488.234	0
	GQMDGQII	1150.65	1150.65	576.3	1150.59
	TTLLDMKGNP	602.27	602.27	603.271	0
	DAAIAAGAP	660.308	660.308	661.282	0
	EVVVETVYV	456.258	456.258	229.154	456.293
	RAQAALQP	460.272	460.272	231.17	460.325
	DGDRSLPK	618.305	618.305	310.129	618.243
	TYSE	658.209	658.209	330.06	658.105
	AGLLTTLMAL	921.492	921.492	461.718	921.421
	KGVLEP	498.178	498.178	499.113	0
	MVIV	1002.52	1002.52	502.258	1002.5
	TTAGIA	1226.62	1226.62	614.329	1226.64
	AVFEGP	752.37	752.37	377.175	752.335
	FFTLEP	828.514	828.514	415.228	828.441
	LMMLIGAI	878.497	878.497	440.237	878.459
	GADSPV	526.275	526.275	527.278	0
	DYIF	1121.57	1121.57	561.763	1121.51
	AIQDAPKP	1150.57	1150.57	576.3	1150.59
	EPAESPQAG	1152.49	1152.49	577.289	1152.56
	EFEEEADE	2409.12	2409.12	603.281	0
	IGAGVGSAMGLA	660.308	660.308	661.279	0
	DLIP	761.338	761.338	762.342	0
	ETVI	456.241	456.241	229.154	456.294
	FVDI	472.228	472.228	237.086	472.157
	NEFVF	492.233	492.233	247.129	492.242
	DYVDEL	618.286	618.286	310.129	618.243
	AQHPQLENVV	1308.56	1308.56	328.139	0
	GAAFADEIGHRGP	744.391	744.391	373.207	744.4
	LVPSGF	1992.12	1992.12	499.116	0
	ADIKPAPQ	518.234	518.234	519.238	0
	GIPHGGNGIG	1226.62	1226.62	614.329	1226.64
	ECSE	753.341	753.341	754.334	0
	AVIAFNIGAK	588.295	588.295	295.164	0
	DAGGAEAA	694.372	694.372	348.176	0
	EVIP	752.323	752.323	377.175	752.335
	GGSSGGSF	828.38	828.38	415.228	828.441
	NNEVCH	878.425	878.425	440.237	878.459
	DYVDEL	1121.55	1121.55	561.763	1121.51
	AHDPRQTGGRG	1150.65	1150.65	576.3	1150.59
	PSKPGEPGTTEPSQPGEP	1150.57	1150.57	576.3	1150.59
	DPNLRQEVEK	1204.59	1204.59	603.278	0
	HVSM	660.271	660.271	661.286	0
	DYLF	456.258	456.258	229.154	456.294
	LGGEPF	618.297	618.297	310.129	618.243
	GGWLGGAIP	654.37	654.37	328.139	0
	PLPGNLTTVKVWLFFI	801.434	801.434	401.729	801.443
	FDDC	1992.11	1992.11	499.114	0
	DILP	1226.62	1226.62	614.329	1226.64
	GSASYGN	753.341	753.341	754.333	0
	AGTAGMAH	552.237	552.237	277.119	552.224
	DYVDEL	1176.61	1176.61	295.163	0
	GLNHREPG	752.411	752.411	377.175	752.335
	GVSLDPSFVTT	828.416	828.416	415.228	828.441
	IRHLVANEEA	878.461	878.461	440.237	878.459
	NTGVMGTGADGEP	974.49	974.49	488.233	0
	DPNLRQEVEK	1056.55	1056.55	529.262	1056.51
	DMDI	1121.57	1121.57	561.763	1121.51
	FFIY	1150.58	1150.58	576.3	1150.59
	LGGKNM	1204.55	1204.55	603.277	0
	ISFCIL	456.258	456.258	229.154	456.294
	LGIMLGPQ	618.297	618.297	310.129	618.243
	LGPEDAHLA	654.37	654.37	328.138	654.262
	IIHP	763.339	763.339	382.686	763.358
	KDAVND	789.423	789.423	395.745	789.475
	DLIP	801.471	801.471	401.729	801.443
	AGAKPVL	498.182	498.182	499.113	0
	DYVDEL	544.249	544.249	545.255	0
	AMIPN	1320.56	1320.56	661.285	0
	ANGFYANSIPC	689.338	689.338	690.328	0
	PAVVLPDANKQ	552.302	552.302	277.119	552.224
	IMGDSEVGRLE	882.481	882.481	295.162	0
	EASDPNTFAYL	752.323	752.323	377.175	752.335
	FFIY	828.38	828.38	415.228	828.441
	AGVYLP	831.416	831.416	416.727	831.439
	DTIHPI	878.461	878.461	440.237	878.459
	GISVEAEV	883.451	883.451	442.747	883.48
	DAGATGPAGP	974.456	974.456	488.232	0
	SRGLPMET	1056.6	1056.6	529.262	1056.51
	APASAASTTREKLRN	456.233	456.233	229.154	456.293
	SEKLASEIKGFIENKSEHQEANL	524.227	524.227	263.139	524.264
	DIIP	618.24	618.24	310.129	618.243
	GKHDP	654.406	654.406	328.138	654.262
	AGAKPVL	730.361	730.361	366.206	730.398
	DYVDEL	763.302	763.302	382.686	763.358
	EDEFPK	789.423	789.423	395.745	789.475
	ASGVISSGI	801.362	801.362	401.729	801.443
	YKAVLNAKDE	1992.11	1992.11	499.114	0
	AATFPL	689.287	689.287	690.323	0
	ACINRLN	488.223	488.223	245.095	488.175
	AMIVGIPQ	745.379	745.379	373.681	745.347
	GNSEA	1131.59	1131.59	378.198	1131.57
	ADTEAVALGE	828.459	828.459	415.228	828.441
	IGVGGAG	831.372	831.372	416.727	831.439
	AEMTGAGQNLDDLAVE	878.49	878.49	440.237	878.459
	SEVMGQLAPSPKPVVQRYKGLGEM	944.472	944.472	473.239	944.463
	LTEDVN	974.434	974.434	488.233	0
	DILP	1064.55	1064.55	533.252	1064.49
	DFPF	1153.62	1153.62	577.783	1153.55
	AQQATH	456.258	456.258	229.154	456.293
	NLDFGVV	524.264	524.264	263.139	524.264
	EDEFPK	618.261	618.261	310.129	618.243
	ASVVLSGGT	654.406	654.406	328.138	654.262
	DGAHNLPGV	730.369	730.369	366.206	730.398
	GMLMIT	747.376	747.376	374.684	747.354
	VVHQV	763.302	763.302	382.686	763.358
	AGMNNL	801.362	801.362	401.729	801.443
	ACKSKGRAVDIG	1499.8	1499.8	500.91	1499.71
	GADGLLFH	1176.57	1176.57	589.279	0
	AVVFNKR	745.437	745.437	373.681	745.347
	GNSAE	1131.57	1131.57	378.198	1131.57
	GANQERIGE	789.423	789.423	395.745	789.475
	ETFC	831.372	831.372	416.727	831.439
	DILP	974.523	974.523	488.286	0
	DFPF	489.207	489.207	490.213	0
	INYMD	1064.55	1064.55	533.252	1064.49
	AVSSQAVS	1153.53	1153.53	577.783	1153.55
	GAPTKGGWVYP	618.301	618.301	619.273	0
	ENFPEE	524.213	524.213	263.139	524.264
	ELNMIDED	747.391	747.391	374.684	747.354
	RPDPLMEPAE	763.302	763.302	382.686	763.358
	LGGEPF	802.412	802.412	402.233	0
	ANADNIK	1499.78	1499.78	500.91	1499.71
	LSALDFVGIRN	1153.62	1153.62	577.783	1153.55
	ATLLGTVLKEKHSLR	1764.85	1764.85	589.278	0
	ENARNMLP	677.287	677.287	678.316	0
	AVLGE	528.254	528.254	265.155	528.295
	ASQMDWME	745.324	745.324	373.681	745.347
	SEPEPLFEPPLSESEPEP	1131.56	1131.56	378.198	1131.57
	ADVADV	820.397	820.397	411.233	820.452
	VYPF	885.517	885.517	443.743	885.471
	GALSSAWG	974.511	974.511	488.283	0
	DDPVLSKYVP	1064.5	1064.5	533.252	1064.49
	QMLFPK	1153.64	1153.64	577.783	1153.55
	SDGGLGLLQ	674.276	674.276	675.28	0
	DEIGG	2904.45	2904.45	727.119	0
	ASIVGCLGVAGD	456.233	456.233	229.155	456.294
	TPPMSLPWIL	993.524	993.524	332.182	0
	QDPE	689.342	689.342	345.668	689.322
	EEDIIK	730.438	730.438	366.206	730.398
	ENARNMLP	763.302	763.302	382.686	763.358
	PFAGP	1499.73	1499.73	500.91	1499.71
	GAAGFHTLPVVTAAAKLGLAK	1102.54	1102.54	552.235	1102.46
	LASSSISEVTAP	1153.62	1153.62	577.783	1153.55
	GEGISCL	2600.37	2600.37	651.093	0
	VYPF	677.338	677.338	678.319	0
	ADNGFKITFVDV	528.258	528.258	265.155	528.295
	LDVNNIRNPVEV	963.546	963.546	322.175	0
	DDPVLSKYVP	745.397	745.397	373.681	745.347
	ENFPEE	1508.81	1508.81	378.199	0
	QLWVVPP	820.433	820.433	411.233	820.452
	GIGDAV	885.492	885.492	443.743	885.471
	GLIPTLDEPTV	974.523	974.523	488.285	0
	AIAGPV	530.306	530.306	531.275	0
	LLHDDD	1153.64	1153.64	577.783	1153.55
	NEEVQQ	674.276	674.276	675.282	0
	GEGPFPTEQ	456.233	456.233	229.155	456.294
	ETFC	690.359	690.359	346.198	0
	ADYIA	763.302	763.302	382.686	763.358
	EDGHIDQDIL	896.439	896.439	449.224	896.433
	SFSLPQ	1371.67	1371.67	458.22	0
	ENGANGATGMLQKPDFDKIEGKIPIYV	551.259	551.259	552.23	0
	GGNIP	2600.35	2600.35	651.089	0
	LFAVDV	677.338	677.338	678.319	0
	LDVNNIRNPVEV	1388.58	1388.58	695.342	1388.67
	GLAERLDNFP	763.339	763.339	764.306	0
	ENFPEE	642.36	642.36	322.176	0
	QLWVVPP	662.331	662.331	332.18	0
	AEIGAEAIL	745.397	745.397	373.681	745.347
	GIATAV	820.542	820.542	411.233	820.452
	GLIPTLDEPTV	1704.96	1704.96	427.25	0
	MAPVEP	885.517	885.517	443.743	885.471
	IYLGWLSI	974.523	974.523	488.282	0
	DQENLQ	1044.5	1044.5	523.26	1044.51
	AEHLALIM	1153.62	1153.62	577.783	1153.55
	EFNDLLPK	674.276	674.276	675.283	0
	ECSE	456.241	456.241	229.155	456.294
	ADYIA	488.303	488.303	245.185	488.356
	DDVEE	674.331	674.331	338.146	674.278
	SFSLPQ	1131.63	1131.63	378.203	0
	DEIDDEPDLIAE	763.302	763.302	382.686	763.358
	GGNIP	892.418	892.418	447.226	0
	IMII	2177.17	2177.17	545.288	0
	GAEIDRLDDE	551.259	551.259	552.23	0
	DKEDEE	555.302	555.302	556.307	0
	DVPGAPKIIKPP	2600.37	2600.37	651.094	0
	LSIQSLPK	745.401	745.401	373.681	745.347
	GPTGPK	1640.95	1640.95	411.259	0
	RPDPLMEPAE	426.284	426.284	427.249	0
	EDPVSE	886.549	886.549	444.244	886.473
	FGGNAAALLM	974.507	974.507	488.283	0
	EEDIIK	1044.55	1044.55	523.26	1044.51
	LIGHTPLM	530.306	530.306	531.271	0
	DIPN	2444.22	2444.22	612.072	0
	DPDMLQDLV	1260.63	1260.63	631.313	0
	ADYIA	674.276	674.276	675.283	0
	EEAEQ	456.258	456.258	229.153	456.29
	LYGLEFVAEEAQQFIFIGGSLRN	488.303	488.303	245.185	488.356
	TNNANDSQAVP	746.287	746.287	374.182	746.35
	ENFPEE	763.302	763.302	382.686	763.358
	QGPLVRKEKPP	892.437	892.437	447.226	0
	GAVTLSIPK	916.461	916.461	459.244	0
	DFKPNLIK	946.479	946.479	474.251	0
	GPTGPK	479.238	479.238	480.206	0
	MPPVSE	551.259	551.259	552.23	0
	AILDPE	555.302	555.302	556.306	0
	FGGGGGFE	1068.62	1068.62	357.213	0
	DAGENQI	745.386	745.386	373.681	745.347
	DIMSAPIF	1640.99	1640.99	411.259	0
	DPDMLQDLV	858.391	858.391	430.225	0
	SDYPA	884.479	884.479	443.246	884.477
	EEAEQ	2444.18	2444.18	612.072	0
	SAFHEDFVHLASSGVVGKFIQTPK	2600.37	2600.37	651.093	0
	SPESELEFLSSE	2022.82	2022.82	675.283	0
	DIIP	677.338	677.338	678.315	0
	IMII	456.258	456.258	229.153	456.29
	DKEDEE	488.303	488.303	245.185	488.356
	QLWVVPP	763.287	763.287	382.686	763.358
	LSIQSLPK	1784.9	1784.9	447.224	0
	GPKPFYQT	916.393	916.393	459.246	916.478
	DEPDE	479.238	479.238	480.206	0
	DEVSPE	1013.55	1013.55	507.771	1013.53
	DLPSPE	551.223	551.223	552.228	0
	LDDPSE	555.302	555.302	556.307	0
	ADADVQQ	618.286	618.286	619.251	0
	AIPF	612.204	612.204	307.031	0
	ATGET	741.402	741.402	371.697	741.379
	GAAGADIARIADEPTQ	820.397	820.397	411.259	0
	ADYIA	951.587	951.587	476.759	951.503
	WPTDEVTAKIESLDVPDGNADTA	970.534	970.534	486.252	0
	RTIYEAKAWKDEAQNEIIFEF	503.259	503.259	504.265	0
	EDPVSE	593.27	593.27	594.24	0
	ENFPEE	2444.3	2444.3	612.072	0
	DLAIPVPP	674.276	674.276	675.28	0
	KALEEAPK	677.338	677.338	678.317	0
	AGEPI	456.258	456.258	229.153	456.29
	EGVQLVYKP	488.303	488.303	245.185	488.356
	LGADAVG	763.339	763.339	382.686	763.358
	DEVSPE	772.397	772.397	387.222	0
	DIIP	892.418	892.418	447.226	0
	DAGLPQL	916.491	916.491	459.246	916.478
	AGELNEL	1012.63	1012.63	507.285	1012.56
	ENFKAR	1044.5	1044.5	523.26	1044.51
	ALLMGMIAYIPF	618.25	618.25	619.255	0
	EHLPVEVM	2600.24	2600.24	651.094	0
	DEIQD	522.244	522.244	262.118	522.221
	QTVQEPVKFEMDAVWMALLDPNG	879.434	879.434	294.152	0
	EDEFPK	820.47	820.47	411.259	0
	DVPGAPKIIKPP	951.503	951.503	476.759	951.503
	DELDWRGAINQQTDE	970.461	970.461	486.252	0
	VGPSANTSGKP	593.27	593.27	594.243	0
	MDESL	2444.18	2444.18	612.071	0
	ARATVIGHVQRGGVPSAKDRVLAS	456.258	456.258	229.153	456.29
	DIIP	772.397	772.397	387.223	0
	NAGGYDIPG	828.459	828.459	415.253	0
	IPTFFNFSEPVM	916.469	916.469	459.246	916.478
	GAGKSTLLNRIDPDLNIQ	1012.49	1012.49	507.285	1012.56
	DEIQD	526.275	526.275	527.245	0
	RMKVADEDAVIQSRLISRQVESA	1144.55	1144.55	573.288	0
	FNGSV	1975.02	1975.02	659.334	0
	VVPP	522.244	522.244	262.117	522.219
	AADFYHPGH	820.47	820.47	411.26	0
	AFENL	864.471	864.471	433.21	864.405
	KLLSLSMLSPTGSEFSISFDDNG	951.496	951.496	476.759	951.503
	IGVNKQ	593.27	593.27	594.243	0
	DIIP	2444.18	2444.18	612.072	0
	EPEEPE	1388.7	1388.7	695.342	1388.67
	CIGCGATLQ	456.258	456.258	229.153	456.29
	IAATHPVMN	612.204	612.204	307.031	612.048
	IIAEGDE	745.386	745.386	373.681	745.347
	DLAIPVPP	1170.61	1170.61	391.203	0
	RHPDDLDF	828.532	828.532	415.253	0
	QSTGFDYPREAQPT	951.55	951.55	476.758	951.501
	AFEDL	1012.46	1012.46	507.285	1012.56
	KRLLVRNNGQVTFNNASGNGGGDG	526.25	526.25	527.245	0
	IGNGGNGAKINIKVQDVFM	2516.29	2516.29	630.08	0
	DIIP	658.329	658.329	659.335	0
	SLPVYVVQLPK	714.366	714.366	358.206	714.398
	IGGEV	410.253	410.253	411.259	0
	INFTPLYPLNSAPNNVM	951.503	951.503	476.759	951.503
	GVAAFSGFVGYMVM	1030.53	1030.53	516.285	1030.55
	EPEEPE	593.27	593.27	594.243	0
	VVPP	601.307	601.307	602.313	0
	AQGAAEQSHRTMIPSVSYAT	2444.2	2444.2	612.072	0
	AFEDL	1336.74	1336.74	669.351	1336.69
	TGFNFLSGSTASSSETIK	1388.66	1388.66	695.342	1388.67
	IGVNQE	456.258	456.258	229.153	456.29
	AIFIVP	654.37	654.37	328.224	654.433
	IGGEV	1242.73	1242.73	415.256	0
	LAAIQGGNHIYSGFSQDAG	951.575	951.575	476.758	951.501
	GSGLPGGIFLP	958.472	958.472	480.229	0
	GELLDNPRAA	1013.55	1013.55	507.771	1013.53
	EDAPE	567.24	567.24	568.27	0
	RLVTGSLIGVP	658.329	658.329	659.333	0
	VVPP	820.47	820.47	411.259	0
	ISPVCLSLVIVT	864.475	864.475	433.21	864.405
	CYTRILP	476.264	476.264	477.236	0
	TGFRAIGILIGVLVLSLLW	1030.51	1030.51	516.285	1030.55
	PIYFHITSPKHGSYYVYANGD	2109.15	2109.15	528.302	0
	GLVNGAE	593.27	593.27	594.242	0
	ETTVIP	2444.26	2444.26	612.072	0
	KDGEQFTQSSV	1388.71	1388.71	695.342	1388.67
	IGGEV	456.258	456.258	229.153	456.292
	EVET	658.405	658.405	330.173	658.332
	DVISLPLQVA	1379.84	1379.84	346.052	0
	AATMYLEMLIDFGARTVIAVGSCGAL	828.532	828.532	415.251	0
	NELPGLPQYDVL	473.249	473.249	474.252	0
	TDNGAQVIDSKDWSKRRFAYEIGGFNEGT	1013.5	1013.5	507.771	1013.53
	FFYI	559.26	559.26	560.232	0
	DGANVYI	1975.02	1975.02	659.335	0
	VPTPVHR	1336.75	1336.75	669.351	1336.69
	ISPVCLSLVIVT	716.389	716.389	359.225	0
	ASYIEPSV	741.366	741.366	371.689	741.364
	GAPKNVVLWNDDE	1224.58	1224.58	409.185	0
	GKKASIDGSTIISRNDDG	820.456	820.456	411.257	0
	LTGVLTGIPAGL	864.496	864.496	433.21	864.405
	ADSVSKSGSDSVS	1904.94	1904.94	477.236	0
	EGGVIPTFQ	1054.59	1054.59	528.301	0
	IPTFFNFSEPVM	1388.69	1388.69	695.342	1388.67
	GINLEIPIVS	456.258	456.258	229.153	456.292
	ADGRYGENPN	1176.6	1176.6	295.164	0
	ITDVE	658.405	658.405	330.173	658.331
	IVNVIP	750.282	750.282	376.17	0
	DLVDDD	828.459	828.459	415.252	0
	ENLNVY	1269.74	1269.74	424.209	1269.6
	FAGIGLVT	916.469	916.469	459.242	0
	LSNVPVLS	1013.52	1013.52	507.771	1013.53
	HAPQPESV	2444.26	2444.26	612.069	0
	IAGDVGGGGLLSTNAANVIADVTMKTID	1110.66	1110.66	371.228	0
	DFSNPDF	776.443	776.443	389.24	0
	NSHID	1224.51	1224.51	409.186	0
	GVPVGATILILDGEK	1230.71	1230.71	411.258	0
	VGQLNGIP	864.459	864.459	433.21	864.406
	VPTPVHR	476.264	476.264	477.237	0
	LNNDKIKA	1054.59	1054.59	528.301	0
	EIDVIEEIEQFTGY	1388.71	1388.71	695.342	1388.67
	QESEDQQ	588.295	588.295	295.164	0
	IVNVIP	658.405	658.405	330.173	658.332
	DEPDDADYDIVD	796.506	796.506	399.236	0
	IGTTVLLEPQLRIT	828.459	828.459	415.255	0
	VPLPVDDVSA	846.372	846.372	424.147	846.279
	ASEVE	1374.75	1374.75	459.243	0
	DFPLT	543.302	543.302	544.304	0
	TVSPEV	549.185	549.185	550.141	0
	PWFIPTALAAGHIGFLWVIDTLLIP	591.29	591.29	592.265	0
	DTESEPEVDT	846.288	846.288	847.284	0
	LSNVPVLS	1380.58	1380.58	346.053	0
	EIDVIEEIEQFTGY	1110.66	1110.66	371.227	0
	YGEPIG	750.355	750.355	376.17	0
	GLSDAADNLVFQMM	776.443	776.443	389.235	0
	QESEDQQ	860.37	860.37	431.189	0
	DIIP	533.216	533.216	534.258	0
	DMITGLLD	1092.56	1092.56	547.267	1092.52
	IVNVIP	1388.67	1388.67	695.341	1388.67
	FDPLT	876.419	876.419	293.157	0
	TVSPEV	654.395	654.395	328.22	0
	HGQMASGILSSLKIIYGESDQVEALD	1412.52	1412.52	354.077	0
	SDDEIDQ	820.481	820.481	411.259	0
	LSTLVSIP	828.459	828.459	415.255	0
	ASLVYMPASE	2196.25	2196.25	550.139	0
	EDAIAEHNKP	1683.79	1683.79	562.267	0
	GEGPLIQAMSRTN	591.29	591.29	592.26	0
	HSVIRSMGNTAIALG	2760.32	2760.32	691.095	0
	QESEDQQ	846.288	846.288	847.281	0
	IVNVIP	1120.44	1120.44	281.113	0
	GAVGAPIE	690.289	690.289	346.053	690.092
	GAFLIMASAIIL	1066.5	1066.5	534.255	0
	VVPP	1092.42	1092.42	547.267	1092.52
	FDPLT	630.286	630.286	631.29	0
	EALSKYEADLEDDSPDI	848.304	848.304	849.341	0
	EDGGQMPPK	456.258	456.258	229.153	456.292
	GLIGAP	584.244	584.244	293.161	0
	SILSDDELITVDSRRGIIYHGAS	654.395	654.395	328.223	0
	NELRRNNQSMQ	712.412	712.412	357.212	712.41
	IGELAVQEGEQILQ	820.47	820.47	411.259	0
	AGEFSFSC	1683.83	1683.83	562.27	0
	DPDMLQD	1182.47	1182.47	592.263	0
	VLDVIP	1268.64	1268.64	635.311	1268.61
	EKITPII	2760.34	2760.34	691.099	0
	QDAVVPTV	1692.56	1692.56	847.285	0
	GAQEEANEQ	690.271	690.271	346.053	690.092
	NADHGGSGKNH	826.371	826.371	414.16	826.306
	ALEPY	487.191	487.191	488.175	974.336
	KDNFGEATNVANQGTMADVVLLIEDP	1599.73	1599.73	534.256	0
	GAVPKIQ	1092.55	1092.55	547.267	1092.52
	AVGFVTGSLNVDQL	1153.6	1153.6	577.782	1153.55
	GLGPLA	2516.28	2516.28	630.083	0
	ALGVGPGNVPCFIE	1890.86	1890.86	631.291	0
	DQDAAINPAGCVIQI	1388.7	1388.7	695.341	1388.67
	YDEEYEQ	1526.78	1526.78	764.352	1526.69
	LVNVLP	1168.63	1168.63	293.158	0
	SIGLISGRMGGTA	654.395	654.395	328.222	0
	ADDLAVLL	1624.94	1624.94	407.236	0
	KNVFNHFLTGEAVGAREAIERTG	820.456	820.456	411.258	0
	LEAQHQGEGILV	1681.82	1681.82	561.594	1681.76
	TYVF	591.29	591.29	592.264	0
	GAVPKIQ	2760.35	2760.35	691.098	0
	VDAGI	712.412	712.412	713.416	0
	GLIGAP	1692.56	1692.56	847.284	0
	AVPAGE	774.366	774.366	388.206	774.397
	IAELLP	828.459	828.459	415.227	828.439
	EQTPRWVINLLRT	974.456	974.456	488.175	974.336
	GGNAFVMMPAV	974.431	974.431	488.175	974.336
	AGPGGYVAAIRAAELGQKVTVVEKE	526.312	526.312	527.278	0
	SVDIAKAVDGISLLLSESA	1696.01	1696.01	566.361	0
	NELRRNNQSMQ	1388.71	1388.71	695.341	1388.67
	IMII	1526.78	1526.78	764.352	1526.69
	GEPLFSST	654.395	654.395	328.223	654.431
	QHPAGVDQI	812.476	812.476	407.237	0
	DEKDAAAQQ	820.47	820.47	411.204	820.393
	GIAVPA	1084.54	1084.54	543.274	0
	VAEESEY	2516.3	2516.3	630.082	0
	INVVIP	1938.98	1938.98	647.321	0
	AGRGGGNNPN	2760.38	2760.38	691.097	0
	EIDDDPQAVYDDMPGVA	712.412	712.412	713.417	0
	ELANQLKIPQ	846.288	846.288	847.284	0
	IVRLGALHALQTAVSGVGGAGNIILL	714.391	714.391	358.208	714.401
	AGFTGGVMSRNEARAKIGLPPTDDG	828.514	828.514	415.227	828.439
	IMIL	946.512	946.512	474.254	0
	TYVF	974.42	974.42	488.175	974.336
	SKEERQLQDF	974.431	974.431	488.175	974.336
	VDAGI	526.312	526.312	527.278	0
	DEQQAAADK	1388.7	1388.7	695.341	1388.67
	QENAEEQAGQ	1526.72	1526.72	764.352	1526.69
	DLVVLP	654.395	654.395	328.223	654.431
	ISVELLPS	712.412	712.412	357.212	712.41
	AGVIGGVMPGG	812.464	812.464	407.236	0
	DEIS	1088.48	1088.48	545.28	1088.55
	DKGETAYPN	2516.35	2516.35	630.082	0
	LGLVSQGAALPE	1276.53	1276.53	639.287	0
	AQNDLRLPDAA	646.317	646.317	647.321	0
	LDGAGP	825.339	825.339	826.308	0
	RDAPNASYGYY	528.258	528.258	265.154	528.294
	AGNEE	714.355	714.355	358.208	714.401
	AVAVPA	473.249	473.249	474.255	0
	TASPQAEQQQ	526.312	526.312	527.28	0
	ENASGGQ	1092.45	1092.45	547.267	1092.52
	IVNVIP	1152.51	1152.51	577.281	1152.55
	GYGSGTW	974.335	974.335	975.343	0
	HRYQRMME	488.303	488.303	245.185	488.356
	IIMMALLAISIP	1204.61	1204.61	302.15	0
	NGGSFMILS	654.395	654.395	328.223	654.431
	SDFPIMDVET	1624.91	1624.91	407.237	0
	TAGNGGANAPAYEF	852.35	852.35	427.207	0
	FVDI	913.487	913.487	457.713	913.412
	EDQAAHLPN	1088.57	1088.57	545.28	1088.55
	QENAEEQAGQ	2512.45	2512.45	629.144	0
	GLVAKSVVIP	1650.65	1650.65	826.311	0
	HNHSQQALSE	913.451	913.451	914.42	0
	LALGLYLISLIP	730.438	730.438	366.195	730.376
	PAPSKVQDR	800.447	800.447	401.219	800.424
	MAPVE	924.408	924.408	463.22	924.425
	SDFPIMDVET	946.516	946.516	474.255	0
	HNGSIALLPLDAKLNLNKLAQN	974.402	974.402	488.175	974.336
	HAMIQA	526.312	526.312	527.279	0
	GTAHF	2516.34	2516.34	630.081	0
	EYGPL	661.343	661.343	662.321	0
	IDAPPVNTVT	472.228	472.228	237.122	472.23
	LVVGGNNIPGG	488.3	488.3	245.185	488.356
	GIALPG	492.189	492.189	247.127	492.24
	KMAAMSE	654.395	654.395	328.223	654.432
	IIAI	852.402	852.402	427.205	0
	IAIDGLGGAGIAGA	913.487	913.487	457.713	913.412
	HLADIEALIDGSDLSDTVKHHA	917.434	917.434	459.742	917.47
	QMQQIDKPSPDSGEEIAH	2512.36	2512.36	629.143	0
	EDLTEKD	825.339	825.339	826.31	0
	NAVVVPLG	913.451	913.451	914.418	0
	IGQNIAPGF	528.258	528.258	265.154	528.294
	PGLDRAPNLAPGTPGG	730.397	730.397	366.195	730.376
	LDAIAIANNL	800.447	800.447	401.219	800.424
	AVGLAP	858.506	858.506	430.221	858.428
	EMVSP	924.371	924.371	463.219	924.423
	FKHT	1892.98	1892.98	474.254	0
	EAVVYCEAPVA	526.312	526.312	527.28	0
	DNDIVLPE	1153.53	1153.53	577.783	1153.55
	ADIVE	1182.61	1182.61	592.295	1182.58
	IPTGDNPCIPE	661.343	661.343	662.323	0
	MVDIE	488.303	488.303	245.185	488.356
	ATDGPMPQTREH	492.189	492.189	247.127	492.24
	DEVDEQD	654.395	654.395	328.223	654.432
	NAVVVPLG	766.35	766.35	384.113	0
	LTHGDTGIGTLDGLNGE	831.434	831.434	416.736	831.458
	GDKPALGAGF	1278.63	1278.63	427.205	0
	AVAVPA	913.451	913.451	457.713	913.412
	GTTNRAASKAADEAFAT	496.265	496.265	497.235	992.456
	DIPERTRTQAESLTRFRVPYYV	518.222	518.222	519.225	0
	IMII	1102.45	1102.45	552.203	1102.39
	IGVLSS	528.258	528.258	265.154	528.294
	EAVVYCEAPVA	730.361	730.361	366.195	730.376
	SVDRLVPQ	858.433	858.433	430.221	858.428
	GAFVAA	924.408	924.408	463.22	924.425
	ELITNARLPE	526.312	526.312	527.281	0
	TEDEI	1153.63	1153.63	577.782	1153.55
	VMDQLEN	1182.67	1182.67	592.295	1182.58
	GTILVPLG	655.354	655.354	656.326	0
	DHSEQLGF	661.343	661.343	662.324	0
	AVAVPA	2007.88	2007.88	670.302	0
	DEELQQNVRPSGFY	488.303	488.303	245.185	488.356
	DEPKS	492.258	492.258	247.127	492.24
	AHANGGSG	654.395	654.395	328.223	654.432
	DAANALAV	1532.71	1532.71	384.115	0
	IMII	496.265	496.265	497.235	992.456
	GMVLGV	1012.49	1012.49	507.268	1012.52
	PQLPHDE	1026.48	1026.48	514.25	1026.49
	IINSQIPE	518.222	518.222	519.228	0
	ELITNARLPE	1102.45	1102.45	552.203	1102.39
	TEDEI	1152.52	1152.52	577.282	1152.55
	EVDQVLIMSVNPGFGGQKFLESSIS	528.254	528.254	265.154	528.294
	DPDMLQD	856.491	856.491	429.27	0
	GTILVPLG	912.492	912.492	457.222	912.429
	VEAFSPIAH	526.312	526.312	527.28	0
	GLNAGGLLKMPQSRH	1088.58	1088.58	545.28	1088.55
	NNTNVSNGDWVLGFSG	1152.64	1152.64	577.282	1152.55
	IMPNT	1182.65	1182.65	592.295	1182.58
	DNNLSYLKTKKQKMHHLLTE	655.354	655.354	656.321	0
	IMII	2007.88	2007.88	670.301	0
	CLVAAV	654.395	654.395	328.223	654.432
	QNMADEQ	766.317	766.317	384.114	0
	GAFVAA	779.345	779.345	390.684	779.354
	GMQTLGV	836.408	836.408	419.214	836.413
	DPDMLQD	993.452	993.452	497.733	993.452
	SLAIVPIG	1026.56	1026.56	514.25	1026.49
	SLAFAVFFGLVDYA	1679.84	1679.84	840.887	1679.76
	DTAYAFGIGE	848.304	848.304	849.346	0
	TVLNPEDHVDVICVAG	856.546	856.546	429.269	0
	EDAAAV	913.439	913.439	457.709	913.404
	MINVV	1012.45	1012.45	507.268	1012.52
	GAENGLLA	526.312	526.312	527.28	0
	GMVLGV	561.258	561.258	562.25	0
	LEAIASYDADLVGEFG	577.26	577.26	578.285	0
	GFYGLGGSAVAA	669.283	669.283	670.303	0
	GLDNIRNDYQEIIDHRLPE	654.395	654.395	328.22	0
	SKSPLTVALGVDLFGQPQVTDLR	766.335	766.335	384.112	0
	VSTPKLIEPGI	463.243	463.243	464.21	0
	LIPALNGPHSPVTGF	1026.54	1026.54	514.25	1026.49
	EAVED	1045.55	1045.55	523.761	1045.51
	MEDVI	1088.62	1088.62	545.28	1088.55
	GLDYHWDTSPQ	574.26	574.26	575.278	0
	AMGALQPG	605.273	605.273	606.258	0
	VGMVAV	848.304	848.304	849.342	0
	GGLNLPE	768.475	768.475	385.24	0
	LEAIASYDADLVGEFG	1668.92	1668.92	418.141	0
	DTAYAFGIGE	913.476	913.476	457.711	913.407
	MGLGAA	974.482	974.482	488.248	0
	GLDNIRNDYQEIIDHRLPE	526.312	526.312	527.281	0
	NAVVVPLG	561.276	561.276	562.25	0
	FLDEAGGD	577.26	577.26	578.285	0
	AIAAYMKNIAPKQT	1182.7	1182.7	592.295	1182.58
	ITDVD	655.354	655.354	656.319	0
	DDDEI	2007.93	2007.93	670.302	0
	ANGIHMAIYAIENDPVPVGVYNAI	981.622	981.622	328.219	0
	GVMATP	463.243	463.243	464.212	0
	DPSGWVGFVGCE	1517.68	1517.68	506.908	1517.7
	GAMASV	1088.52	1088.52	545.28	1088.55
	DEVIAHLEET	2297.13	2297.13	575.279	0
	VAGSYFVTALQTVISRRIDPFDTG	2417.16	2417.16	605.303	0
	TPGIVPIG	605.273	605.273	606.26	0
	ITDVISLP	2696.41	2696.41	675.107	0
	AKVTVTAAQATAGIAF	848.351	848.351	849.345	0
	AAMETYQAH	488.303	488.303	245.186	488.357
	IISDD	574.296	574.296	288.191	574.367
	MEDVI	1532.83	1532.83	384.113	0
	PEKELTMSTKPKYQQALSAVYE	768.438	768.438	385.243	0
	GGPTVFEE	913.439	913.439	457.711	913.407
	GIPGL	460.253	460.253	461.224	0
	FVDIVMPI	526.275	526.275	527.279	0
	VETPMNFNQ	1680.74	1680.74	561.258	1680.75
	ATSKIQAEQIDPTTLGQVRDIGNTG	1154.58	1154.58	578.295	1154.58
	AGVFQDL	981.622	981.622	328.221	0
	GTILVPLG	1668.85	1668.85	418.143	0
	FLDEAGGD	926.45	926.45	464.212	0
	SATDDAINQAQDAVT	1013.52	1013.52	507.769	1013.52
	DEAIDAVTVSDLLTAQNQLDD	534.28	534.28	535.248	0
	MEDVI	605.273	605.273	606.258	0
	PEKELTMSTKPKYQQALSAVYE	1338.61	1338.61	670.299	0
	SLSGLNV	2696.38	2696.38	675.103	0
	NTDPQ	848.34	848.34	849.343	0
	ASAPNVKLIEVNVSCPNVKEGGIAFG	488.303	488.303	245.186	488.357
	KAGEHAMNALEEY	574.315	574.315	288.191	574.367
	GTILVPLG	1536.98	1536.98	385.242	0
	AIGGTIGTGLFLGAGQS	913.491	913.491	457.711	913.407
	ITEIS	1042.46	1042.46	522.216	0
	PENPTEPTTPE	526.312	526.312	527.279	0
	GGLLPGFMPVWAYGWNALGKNPVP	554.281	554.281	555.308	0
	AKVVDHAKVVGGPT	1680.77	1680.77	561.258	1680.75
	AGFEIATT	1155.62	1155.62	578.797	1155.58
	IDLGSDKVYVYNV	743.381	743.381	744.344	0
	KPNSIPDYNT	1013.54	1013.54	507.769	1013.52
	ENIGMVFQHFNLFPHLSVLQNI	534.247	534.247	535.249	0
	GPADP	542.27	542.27	543.275	0
	ADEWLTIR	574.333	574.333	575.374	0
	RVQDFANAQEGHF	591.302	591.302	592.271	0
	PEKELTMSTKPKYQQALSAVYE	605.273	605.273	606.259	0
	LDFDDLIM	610.209	610.209	611.168	0
	FAHGGS	1338.58	1338.58	670.303	0
	DGQVVAPVD	2696.34	2696.34	675.104	0
	GVIDKE	848.322	848.322	849.343	0
	ESGGFNAF	488.303	488.303	245.186	488.357
	EDNNPIPF	574.315	574.315	288.191	574.367
	DEDN	740.407	740.407	371.228	740.441
	MMLFTPDM	768.438	768.438	385.243	0
	ADVLQLVED	2105.1	2105.1	527.277	0
	FDFDNLPP	531.309	531.309	532.367	0
	FISGELAY	1680.79	1680.79	561.258	1680.75
	DFPI	1155.67	1155.67	578.798	1155.58
	DAQDSVTDNSSPASS	704.328	704.328	705.325	0
	LDGEGYTYP	743.381	743.381	744.349	0
	AQQAH	856.491	856.491	429.268	0
	DEPKS	446.22	446.22	447.242	0
	PENLDQVFGQTHLLGPGK	1483.79	1483.79	495.58	1483.72
	EAENDEE	1013.56	1013.56	507.77	1013.53
	DNQITFDE	1068.52	1068.52	535.247	0
	AGDSII	554.281	554.281	555.309	0
	AADTATTFI	574.26	574.26	575.276	0
	EAEVPD	574.344	574.344	575.373	0
	DKISFF	1210.52	1210.52	606.257	0
	VGFLVGQI	2440.29	2440.29	611.169	0
	GLASLGATPI	574.315	574.315	288.191	574.367
	KLGPAMALV	1536.93	1536.93	385.243	0
	DVNKFDQQFPPK	1042.46	1042.46	522.216	0
	DIMMPEMD	526.312	526.312	527.278	0
	NEDIIEYVT	561.28	561.28	562.253	0
	QPDTVQAPTPP	1154.59	1154.59	578.279	0
	IGLMPHMTIRE	2696.37	2696.37	675.102	0
	FGVNTFII	704.298	704.298	705.327	0
	DVPHGV	743.418	743.418	744.348	0
	TEVQNTPVT	1644.01	1644.01	412.082	0
	EEVFGKE	1284.76	1284.76	429.265	0
	LSGRVSALP	984.499	984.499	493.236	0
	APDAFVVPK	1517.77	1517.77	506.908	1517.7
	LTLVLP	1013.53	1013.53	507.77	1013.53
	GAVMDNL	534.28	534.28	535.248	0
	QAAAPAMMIP	1148.51	1148.51	575.28	0
	AGVLGPGYTVAV	1723.09	1723.09	575.372	0
	AENLFQSNEV	605.255	605.255	606.259	0
	VASNQKPDEPVP	1220.47	1220.47	611.168	0
	CIDKVEE	574.326	574.326	288.192	0
	VAMGLGQGLP	764.407	764.407	383.227	0
	DADTLAEIAI	1152.69	1152.69	385.243	0
	GLQLDEILNPVT	1668.85	1668.85	418.141	0
	TMGALAGV	460.217	460.217	461.219	0
	DVVESLII	980.445	980.445	491.216	0
	EAVNIGESY	1042.46	1042.46	522.219	0
	SVVASPAFNL	561.228	561.228	562.26	0
	IGEGSRGVSGGQ	2309.14	2309.14	578.283	0
	EAMQEMALII	740.48	740.48	371.228	740.441
	GIKPLGA	428.264	428.264	429.271	0
	GRNMAGAH	974.523	974.523	488.246	0
	DLMPVPIQ	1013.5	1013.5	507.77	1013.53
	SLDISEGDVP	1527.78	1527.78	510.252	0
	SKNVKSQP	534.28	534.28	535.248	0
	ETPYFIPD	1079.48	1079.48	540.719	1079.42
	QDKVQPKKA	605.218	605.218	606.261	0
	VSYIAAQAPIA	706.365	706.365	707.344	0
	PTPNPSHSPQS	574.326	574.326	288.19	0
	LRIYQNPQF	764.407	764.407	383.227	0
	SPATDALTQYLK	768.475	768.475	385.242	0
	GAPGIIQ	1644.68	1644.68	412.081	0
	AGFLYGW	834.314	834.314	418.142	0
	ITGSMIPVI	490.246	490.246	491.213	0
	TVQTLYRPANGAQVKYHGGLYTNQQNYYSA	561.265	561.265	562.265	0
	AQKLLEKAPE	574.26	574.26	575.278	0
	PIDAPFSVGC	1154.63	1154.63	578.296	1154.58
	EPESGAPILL	2540.28	2540.28	636.079	0
	IGEGSRGVSGGQ	748.375	748.375	375.187	0
	PQSPTNYDPI	856.491	856.491	429.266	0
	VEGARAEVPLGA	1389.64	1389.64	464.213	0
	ATLGANAGPLPVV	974.511	974.511	488.247	0
	AANAVIP	1013.5	1013.5	507.77	1013.53
	GAVAVVPSP	1602.68	1602.68	535.247	0
	AAPNNLLT	605.255	605.255	606.26	0
	DFQVLIVP	2825.34	2825.34	707.346	0
	SAANNADGSVANVIQQTNQ	768.475	768.475	385.243	0
	FTGMILNNRGAM	1233.44	1233.44	412.082	0
	ATAEAAE	1668.84	1668.84	418.142	0
	IVRNDLVVVV	455.274	455.274	456.243	0
	EPKEAQVP	980.445	980.445	491.216	0
	KPNSIPDYNT	561.265	561.265	562.266	0
	PGTSLFGLAYGS	1148.55	1148.55	575.28	0
	VTIIDGAFSGLS	2540.26	2540.26	636.082	0
	AGKAVPL	2612.33	2612.33	654.093	0
	NIIQLPIQ	1478.64	1478.64	740.335	0
	TLQAEPVNFGHGIEAYR	574.315	574.315	288.19	0
	QSADKEVGLVKY	688.375	688.375	345.212	0
	DAGFDYSVVKPAG	764.407	764.407	383.226	0
	IMII	856.502	856.502	429.267	0
	GLLANGFSA	463.155	463.155	464.212	0
	DVAAGMV	948.48	948.48	475.236	0
	DLTVLPTV	1461.73	1461.73	488.248	0
	PGIVHVPY	1518.72	1518.72	507.243	1518.71
	KPNSIPDYNT	1154.67	1154.67	578.296	1154.58
	ADLLGNGFSFQ	605.218	605.218	606.259	0
	AGKAVPL	768.475	768.475	385.242	0
	AGIPMQIPL	808.364	808.364	405.205	0
	VDEIIVYV	490.246	490.246	491.216	0
	GWSRQLAPN	492.222	492.222	493.213	0
	MVEAELDLTP	1517.8	1517.8	506.906	1517.7
	LDLMQDVENK	561.228	561.228	562.263	0
	KEFAALGIVEEN	574.26	574.26	575.276	0
	PVHLTV	2540.31	2540.31	636.083	0
	ISVAGLAGGL	2612.3	2612.3	654.092	0
	DLPVLVTH	1478.64	1478.64	740.332	0
	QSLPDLIL	1032.57	1032.57	345.212	0
	PLMEPAEIAE	1218.72	1218.72	407.235	0
	PLMEPAEIAE	834.435	834.435	418.143	0
	AEILADPEYE	856.491	856.491	429.267	0
	AVPAKGI	926.443	926.443	464.207	0
	LPIQMPIGA	1948.93	1948.93	488.246	0
	ETPFVDEL	1518.84	1518.84	507.243	1518.71
	GIANNGIQSV	605.273	605.273	606.257	0
	DAAVDAGINYI	1334.56	1334.56	668.275	1334.53
	AGNVPN	1338.61	1338.61	670.304	0
	PAGMDVNDLNK	808.397	808.397	405.21	0
	IMII	910.512	910.512	456.245	0
	LSNNLPLS	490.246	490.246	491.216	0
	DLPVLVTH	561.265	561.265	562.265	0
	LDPAICGLARA	564.254	564.254	565.257	0
	LLFSIGGIVPS	1722.84	1722.84	575.28	0
	ALPGGTKYKNT	2540.28	2540.28	636.081	0
	GLASPSGSLFDDPSKVSQV	2612.34	2612.34	654.092	0
	QNIGLAEEQLES	1478.63	1478.63	740.332	0
	AVPAKGI	980.449	980.449	981.421	0
	ATPSLPLIQ	1518.74	1518.74	507.243	1518.71
	AGNVPN	605.273	605.273	606.258	0
	VAVHPNDDVNQ	2163.97	2163.97	722.314	0
	DPAICGLARAIGE	1483.75	1483.75	742.863	0
	PAAPAAPNPGMGGMM	1484.77	1484.77	743.366	0
	KSDPFE	574.315	574.315	288.189	0
	DFFP	768.475	768.475	385.241	0
	LPVILLIP	808.379	808.379	405.209	0
	LNAHPQLN	490.246	490.246	491.216	0
	NATAILIGLG	1122.47	1122.47	562.261	0
	ALQAVGAQLP	564.266	564.266	565.257	0
	LGSSSISQLAH	2297.07	2297.07	575.278	0
	ALPGGTKYKNT	2612.37	2612.37	654.089	0
	TGPVSWDVDDWPTDEVTAKIESLDVPDGNADTASA	1478.71	1478.71	740.338	0
	AGKAVPL	980.427	980.427	981.413	0
	GAKLSYALDV	524.227	524.227	263.138	524.262
	MLNFQVPQ	776.41	776.41	389.198	776.382
	GIGPETADYV	854.486	854.486	428.251	0
	INESTAHNSE	898.528	898.528	450.262	898.509
	AGNVPN	455.274	455.274	456.245	0
	AKNIGMGFASTA	974.523	974.523	488.245	0
	APGLAVMPILANE	1002.5	1002.5	502.247	0
	FIEI	1518.7	1518.7	507.243	1518.71
	QCTWTT	2540.31	2540.31	636.082	0
	SPGQLAGLE	659.349	659.349	660.308	0
	HQGQLPEV	456.233	456.233	229.117	0
	VAMGLGQGLP	741.475	741.475	371.725	741.435
	AVQALVAPAQ	808.364	808.364	405.201	0
	IITGVGMGGGV	913.523	913.523	457.754	0
	LSRLNTIGEM	490.246	490.246	491.216	0
	TSNGTVGFTGGDITIDNGD	492.189	492.189	493.214	0
	GIAPGAVA	1722.85	1722.85	575.278	0
	LDVNNIRNPVEV	2760.49	2760.49	921.184	0
	LNGPGAVDFM	2941.26	2941.26	981.422	0
	AASDIITKGHE	898.56	898.56	450.262	898.509
	TTGANEMGDPSVFT	455.274	455.274	456.285	0
	GPALATLIEAMHYDEIFGTLGDD	1368.7	1368.7	457.254	0
	GLEHVGIM	1002.5	1002.5	502.246	0
	DLDHFAPV	1178.67	1178.67	590.297	1178.58
	ENDVNQNS	1192.62	1192.62	597.315	0
	AQLASASQPA	659.349	659.349	660.317	0
	ELFVNLIM	974.434	974.434	488.248	0
	ALLVGLGPGPDP	490.246	490.246	491.216	0
	QDLLHTATHN	574.26	574.26	575.277	0
	QAPLIMMSQNR	1160.53	1160.53	581.285	1160.55
	DYFI	1178.58	1178.58	590.297	1178.58
	LLTVPL	2941.26	2941.26	981.423	0
	QGKAAQSSNF	750.293	750.293	376.099	0
	AGIVPGFYTIDIP	898.56	898.56	450.262	898.509
	NENPTNNFTDVEEAAMSPAN	912.466	912.466	457.252	0
	GENGIILGV	501.28	501.28	502.247	0
	LSAALAGVIP	1045.54	1045.54	523.752	1045.49
	DVAFGLENL	1848.98	1848.98	617.34	0
	ALLVGLGPGPDP	1977.97	1977.97	660.316	0
	SDQPMSVQEL	909.456	909.456	304.164	0
	LMTVDL	864.383	864.383	433.217	864.419
	FNDVRIIN	487.264	487.264	488.248	0
	PGAVAQTLHQ	490.246	490.246	491.217	0
	MNPSGTVLEPPY	1659.74	1659.74	554.25	0
	ALANPVYDLEDIVQQ	2297.08	2297.08	575.279	0
	AGIQPRDV	2677.12	2677.12	670.299	0
	AGASAVLLIV	794.36	794.36	795.345	0
	EGIGNEVYP	754.321	754.321	378.191	754.368
	ALITPTIFGNA	776.374	776.374	389.198	776.382
	GGSIRQPSSFN	832.47	832.47	417.232	0
	EDLNFHVNSE	1332.63	1332.63	445.221	0
	DIVMDV	898.512	898.512	450.262	898.509
	DVAVGSQV	899.435	899.435	450.762	899.509
	QDDLSVEAL	946.443	946.443	474.222	946.43
	NNPKVVLPHS	987.476	987.476	330.165	0
	KDPEVDQTMLL	776.374	776.374	389.197	776.38
	IEPALEN	981.484	981.484	491.712	981.41
	ELQKAQQ	1148.51	1148.51	575.278	0
	DFFP	1178.58	1178.58	590.298	1178.58
	EKEYIGGVCLNV	1296.62	1296.62	649.308	1296.6
	AVIALSVVAE	1296.58	1296.58	649.308	1296.6
	DDIDVLDSLI	721.328	721.328	722.313	0
	EDQSDALGLTT	794.36	794.36	795.351	0
	GLIGPLAFLVF	909.456	909.456	304.164	0
	SDQPFE	654.37	654.37	328.177	654.34
	LVRNAS	721.365	721.365	361.661	721.308
	DGVIIGVP	832.47	832.47	417.231	0
	GIPTGISGI	844.418	844.418	423.225	844.435
	LAPQIYAAMVYSPS	898.512	898.512	450.262	898.509
	HGELDFLIGQNPET	940.487	940.487	471.252	940.49
	NPKFPEL	972.492	972.492	487.254	972.493
	ADPAVAAGVNS	658.329	658.329	330.164	0
	LVREVIQH	776.366	776.366	389.197	776.38
	GMLLPVAIQD	981.492	981.492	491.712	981.41
	IVSQFIGLGDT	981.429	981.429	491.712	981.41
	LASGLLGIGSGAF	1020.48	1020.48	511.236	1020.46
	AQAMSKS	1100.54	1100.54	551.274	1100.53
	MDIMSGE	1150.65	1150.65	576.294	1150.57
	ALAAKDIRIEAPI	1178.67	1178.67	590.297	1178.58
	IFVSTGV	1296.62	1296.62	649.308	1296.6
	TAGIVGLP	654.406	654.406	328.226	654.437
	DLVLMDEP	721.401	721.401	361.661	721.308
	IDYTDAPGPQ	776.407	776.407	389.197	776.38
	VAGIDYLPQ	827.454	827.454	414.735	827.455
	GIPTVEHLK	898.44	898.44	450.262	898.509
	DGAMLMIQI	941.533	941.533	471.753	941.491
	QGIAGLITPVP	972.564	972.564	487.254	972.493
	SAIGGGLSQLW	1312.67	1312.67	657.322	1312.63
	LPNAPQRPGAL	721.328	721.328	722.315	0
	LASGLLGIGSGAF	524.227	524.227	263.137	524.26
	APKNYAVPYK	886.512	886.512	444.244	886.474
	PNVPV	912.48	912.48	457.228	912.442
	VEVPNRINNVDL	980.46	980.46	491.209	980.404
	DGVIIGVP	1030.54	1030.54	516.26	1030.51
	LTGALGDPAV	1100.56	1100.56	551.275	1100.53
	DKPGANPNHV	1150.51	1150.51	576.294	1150.57
	HNAVLQGPLGA	1178.55	1178.55	590.297	1178.58
	PQSDEF	1296.67	1296.67	649.308	1296.6
	GLVAFGVL	654.37	654.37	328.226	654.437
	AGLMMLPGAI	721.365	721.365	361.661	721.308
	GDVVGVGGTMTG	812.476	812.476	407.235	812.456
	GMLLPVAIQD	898.549	898.549	450.262	898.509
	LNPAFAIIIAG	918.368	918.368	460.09	918.166
	AGERPVIMVGD	1379.67	1379.67	460.92	1379.74
	CYTIGAAIIPGA	974.434	974.434	488.257	974.5
	EMAVPK	1020.46	1020.46	511.236	1020.46
	AAELAVPV	1308.59	1308.59	655.318	1308.62
	DGVIIGVP	721.288	721.288	722.313	0
	AHGPADIHAY	886.52	886.52	444.244	886.474
	GAHDTVAIAPH	912.474	912.474	457.239	912.464
	LTKAEEVDAL	980.456	980.456	491.209	980.404
	AAVVPADGTIY	1030.53	1030.53	516.261	1030.51
	ADANGEHEIF	1100.58	1100.58	551.271	1100.53
	AGVMGGLT	1150.55	1150.55	576.295	1150.58
	AHGSTLRAMIKYLEHISDTGIDGVEVANGVPIC	1178.63	1178.63	590.297	1178.58
	IGMSIGVV	1178.67	1178.67	590.297	1178.58
	APVSMGPLGAL	2565.43	2565.43	856.139	0
	TAVVGNLYGTG	654.37	654.37	328.226	654.437
	GPIGALMTTAW	1125.66	1125.66	376.192	1125.55
	NLAGGAGDGGTSSGI	812.483	812.483	407.235	812.456
	VGIPHVAGSVAVNK	818.381	818.381	410.195	818.376
	LGIGAVIGTGIFILPGTVAALKAGP	1379.78	1379.78	460.92	1379.74
	ENYPGFKSILGPDLAKEMYESSTQFGAEYA	974.449	974.449	488.257	974.5
	DGVIIGVP	1040.54	1040.54	521.275	1040.54
	EFPNFPK	1168.59	1168.59	585.293	1168.57
	AGDKIDDSII	1308.59	1308.59	655.319	1308.62
	VQAPLTKAAH	721.313	721.313	722.314	0
	AKMTVDLGVM	779.49	779.49	390.75	779.486
	AHAGASSNFVQ	886.512	886.512	444.244	886.474
	QDGADQTPAAD	912.532	912.532	457.236	912.457
	VPQNPLPAPQ	1030.52	1030.52	516.267	1030.52
	GIAVMSNSAIMG	1100.58	1100.58	551.271	1100.53
	NQIQSGLATEIAVTYQEPVEIVDAVPGVL	574.26	574.26	575.279	0
	ATANQ	1178.58	1178.58	590.296	1178.58
	NEDQDLDVV	1178.67	1178.67	590.296	1178.58
	APEFAGKNAF	3420.52	3420.52	856.138	0
	VAGPEGLEGHAP	654.37	654.37	328.223	654.432
	VGIPHVAGSVAVNK	794.392	794.392	398.205	794.396
	DSGSIVAG	812.439	812.439	407.235	812.456
	MMEPSK	929.493	929.493	465.752	929.49
	VVDAIGVP	934.549	934.549	468.241	934.468
	AMSLAQFVLPFIVAAQPNAQ	974.544	974.544	488.257	974.5
	ITVALVGP	1040.54	1040.54	521.275	1040.54
	KDIQQQMAALTFTDEGPE	1168.61	1168.61	585.293	1168.57
	AVSEPK	1321.68	1321.68	661.849	1321.68
	AAFAADQTPSELQ	1442.75	1442.75	722.343	1442.67
	FIVELP	1048.5	1048.5	263.138	0
	SGPGALVAVGYMDPGNWSTSITGGQNFQY	1125.56	1125.56	376.192	1125.55
	AVLAIGIPSNNARVNGIMYPIIDNL	886.549	886.549	444.244	886.474
	MLKINYPK	976.406	976.406	489.25	976.485
	KPHCDALPNGAQAPT	1100.51	1100.51	551.271	1100.53
	ALVQDKIGAH	1150.51	1150.51	576.291	1150.57
	VGGSLQTIGANA	1178.56	1178.56	590.296	1178.58
	GLIGENGAGFIT	1900.96	1900.96	634.629	1900.86
	PGILGYIMGAPL	1290.75	1290.75	646.346	1290.68
	AAIAGIP	654.395	654.395	328.225	654.435
	DAIYAL	662.364	662.364	332.217	662.419
	VGIPHVAGSVAVNK	794.454	794.454	398.205	794.396
	VENGADVMKQVNEP	812.439	812.439	407.235	812.456
	IGAAVIRASCP	929.493	929.493	465.752	929.49
	GDIVPA	934.487	934.487	468.238	934.461
	GAKGHL	1040.62	1040.62	521.275	1040.54
	KTLNEVAKALTPQPVE	1168.63	1168.63	585.293	1168.57
	PNGTTVVQPRPEEVPAPT	1322.63	1322.63	662.321	1322.63
	TFVQGASIEFSADGPLRAPY	1442.66	1442.66	722.343	1442.67
	CQNNHLYASVAMA	524.227	524.227	263.138	524.262
	MEATPIG	1125.65	1125.65	376.192	1125.55
	KSDPFE	896.533	896.533	449.25	896.486
	TLGVLSSVVGGICMDV	997.483	997.483	499.738	997.462
	VAAIIV	1045.46	1045.46	523.752	1045.49
	AVPGPSQPAAP	1117.57	1117.57	559.79	1117.57
	TCLLLIDGAAV	1148.55	1148.55	575.283	1148.55
	GLLESPNPPIP	1900.9	1900.9	634.629	1900.86
	ANLGNAVDQVTV	659.313	659.313	660.308	1318.6
	TPAGGTQPPNPAV	488.303	488.303	245.185	488.356
	AGNAADV	654.432	654.432	328.225	654.435
	ASAASYALSNAGSYAIANDVNSGVGNTL	662.4	662.4	332.217	662.419
	AAKTGMLANSAVVD	794.436	794.436	398.205	794.396
	AATDMKRVFDADTYWDSIEDFDEPQP	856.491	856.491	429.226	856.437
	DYIF	938.526	938.526	470.235	938.456
	AHGLA	948.492	948.492	475.235	948.455
	TLSNGILIGVA	1167.61	1167.61	584.78	1167.54
	FPYE	661.343	661.343	662.32	1322.63
	VAAVPE	1442.69	1442.69	722.343	1442.67
	EVNPMLAGIGFVVGLEV	524.227	524.227	263.138	524.262
	VLRESESQKMQTVPVGT	896.497	896.497	449.25	896.486
	VEDQVNAAVSLYN	964.523	964.523	483.237	964.46
	ADEALEA	997.544	997.544	499.738	997.462
	MAQPKNFDAFYEQGMTANT	1117.56	1117.56	559.79	1117.57
	APVLAVIVMVIA	1138.56	1138.56	570.278	1138.54
	DPVEIQEN	1148.55	1148.55	575.283	1148.55
	AEQARQHPQ	1900.96	1900.96	634.629	1900.86
	AYHDGAVGIQG	659.313	659.313	660.308	1318.6
	LNLNELHLE	488.3	488.3	245.185	488.356
	NAPIYPQQQSQQAQK	654.432	654.432	328.225	654.435
	DAVNATTIGGGPL	662.364	662.364	332.214	662.414
	EVYDPNEVIE	856.473	856.473	429.226	856.437
	ANAGTLGSNPDSTDPHETTGPQESQEPVEP	938.471	938.471	470.235	938.456
	YTAMAGAIGAGGLGALAYN	948.517	948.517	475.235	948.455
	FMIF	1450.74	1450.74	484.599	1450.78
	DGGIMFNGGN	1203.56	1203.56	602.803	1203.59
	PTQPAVAVKP	1310.65	1310.65	656.313	1310.61
	GIGLACVYFL	1442.67	1442.67	722.326	1442.64
	QGGSLEFPYQ	524.227	524.227	263.137	524.259
	GLRAGVGLAAPQ	854.523	854.523	428.285	854.556
	VAAVPE	897.536	897.536	449.759	897.503
	GSLEPQ	897.492	897.492	449.759	897.503
	GMSAAIPTNELSASS	1099.51	1099.51	550.762	1099.51
	DTSPNSTVSSSQAESGAMMVESNEQPSQ	1099.52	1099.52	550.762	1099.51
	IGTGLGQIIRGTVLVP	1118.52	1118.52	560.282	1118.55
	QSSGAANTNQKVEP	1148.63	1148.63	575.283	1148.55
	FIDLQNVQ	1905.93	1905.93	636.292	1905.85
	AASSANGTNGNGFPNNNNASS	1318.62	1318.62	660.308	1318.6
	ARVPAAQPVR	488.303	488.303	245.185	488.356
	LGGGIPEMICS	654.395	654.395	328.225	654.435
	EVYDPNEVIE	664.427	664.427	333.22	664.426
	SVGLDYLI	854.486	854.486	428.285	854.556
	FEGNEFEDVNGWFPQ	892.502	892.502	447.275	892.535
	VSAGADIAPRV	938.544	938.544	470.235	938.456
	IIGTIGEFYP	1138.63	1138.63	570.279	1138.54
	DQSFQEVSLP	1206.55	1206.55	604.297	1206.58
	QPVILVSPLLPPEDIQQINHA	1442.68	1442.68	722.326	1442.64
	AVDGIPI	3672.73	3672.73	919.169	0
	SSTSTSAASTATSSST	520.29	520.29	261.145	520.275
	QPDASNEAPGDEPT	524.227	524.227	263.137	524.26
	NQPAEISQ	957.492	957.492	320.159	0
	AGDIKAVYNGLNLPVLSPP	974.54	974.54	488.239	974.463
	IMDLMLPQ	1099.55	1099.55	550.772	1099.53
	IMDVVGLPSF	1118.54	1118.54	560.282	1118.55
	GDGLSMIGGTTI	1148.63	1148.63	575.283	1148.55
	LSDWNFSYQ	1905.99	1905.99	636.292	1905.85
	DVENK	2605.16	2605.16	652.293	0
	GAHAYQNHQTP	1310.67	1310.67	656.313	1310.61
	GIGEDYITVNLDPNQSLYYATVAGVIGSG	654.37	654.37	328.229	654.444
	GPAVGARYIEDEMFVETPTNLPRGGHQLVFTL	918.343	918.343	460.09	918.166
	EVYDPNEVIE	940.498	940.498	471.251	940.487
	EPLNPTVV	941.533	941.533	471.753	941.492
	VSGPLMIM	1140.64	1140.64	571.297	1140.58
	PTQPAVAVKP	1148.61	1148.61	575.283	1148.55
	PGGDNIGPRPI	1206.51	1206.51	604.306	1206.6
	ADVVANVQTDN	2059.03	2059.03	687.312	2058.91
	DIQAAIA	966.488	966.488	967.478	0
	DPDAEIESDPEVETESEPEVEIDSEP	1148.57	1148.57	1149.56	0
	NQPAEISQ	520.29	520.29	261.145	520.275
	CTSFKDAAYWQASKVSFGSGHDNDT	524.227	524.227	263.137	524.26
	AAALSPADNVGDGVMIVHNGKAQY	690.362	690.362	346.195	0
	EVLFLDEP	892.538	892.538	447.275	892.535
	PAGKATPAPPV	906.445	906.445	454.233	906.452
	EAQIQTIVPQ	991.57	991.57	496.76	991.506
	EADLYHLPLP	1098.5	1098.5	550.258	1098.5
	AGDQVPADAVVLEATNLA	2605.16	2605.16	652.289	0
	DVENK	654.37	654.37	655.335	0
	TDASDES	1442.72	1442.72	722.326	1442.64
	KSASQSASAQTNQNA	654.37	654.37	328.229	654.444
	RGLSGVETHVSYVSE	941.5	941.5	471.753	941.492
	AGDVPTTSFVD	974.49	974.49	488.239	974.463
	NLVNLMYEP	1020.54	1020.54	511.231	1020.45
	ADVVGDDDLVQ	1140.64	1140.64	571.297	1140.58
	ESDTDAAANNAGT	1148.54	1148.54	575.283	1148.55
	GIGLGNIIDEETD	1166.54	1166.54	584.264	1166.51
	AAIPGIANMLAAPR	906.467	906.467	907.452	0
	PNTNEF	3672.6	3672.6	919.168	0
	NQPAEISQ	966.488	966.488	967.48	0
	VATLVMVILIVFAYEVFLSDPSISGIIKGYVPAP	690.362	690.362	346.196	0
	IHGGPFANI	1436.79	1436.79	360.211	0
	DILFIDEI	867.445	867.445	434.718	867.422
	TYDYARLLAESKPLMNLGM	991.534	991.534	496.76	991.506
	DSIIFHLPPI	1763.9	1763.9	588.965	1763.87
	EVYDPNEVIE	654.37	654.37	655.333	0
	GVGPEGI	2053.06	2053.06	685.348	0
	DPDNRRCMNWQPDEQ	1442.6	1442.6	722.313	0
	TDASDES	820.397	820.397	821.408	0
	NFGDI	654.37	654.37	328.229	654.444
	LPVDYFP	906.456	906.456	454.233	906.452
	ISIP	941.5	941.5	471.753	941.492
	AGDVPTTSFVD	976.473	976.473	489.245	976.476
	KPGPGLPADKE	978.513	978.513	490.253	978.491
	EGGLYPHFLL	1021.42	1021.42	511.733	1021.45
	INDGILYSSVFH	1117.62	1117.62	559.793	1117.57
	ADGSPANDSGKDAAPA	1140.57	1140.57	571.297	1140.58
	GEHLSEMPGVKITTSW	1148.5	1148.5	575.283	1148.55
	NANMFTEVPFDVKTRAGKIALSNEVVEDAEVDI	524.227	524.227	263.137	524.26
	FINQ	690.395	690.395	346.196	0
	PSDPNVPDVPT	867.518	867.518	434.719	867.423
	CALMNILF	991.509	991.509	496.76	991.506
	PIGPV	652.27	652.27	653.267	0
	LGNGIGAGLAAGF	654.37	654.37	655.333	0
	PYNSLSFLPL	1383.74	1383.74	692.829	1383.64
	ADIQKANVPGNAG	721.328	721.328	722.314	0
	TDASDES	1640.86	1640.86	821.408	0
	SVEVGAPL	556.322	556.322	279.169	0
	GAYTRGLLLLAIFLI	654.406	654.406	328.22	0
	DKLDSRIGQ	911.446	911.446	456.735	911.456
	GLGENDDFIQ	941.538	941.538	471.753	941.492
	GAAVLAVVLQPF	976.559	976.559	489.247	976.48
	GPADPDHMGKKT	1025.5	1025.5	513.717	1025.42
	VAGLGNGGMISLPY	1102.53	1102.53	552.265	1102.52
	PNEDLVKGQEVTL	1117.57	1117.57	559.793	1117.57
	ADMGNFALALDEPQ	1121.62	1121.62	561.771	1121.53
	EGTSK	1148.47	1148.47	575.277	1148.54
	FSISVLLM	524.227	524.227	263.137	524.26
	AAFLDFVANK	784.452	784.452	393.188	784.362
	LPHMLETTIP	872.46	872.46	437.232	872.449
	ADIQKANVPGNAG	879.481	879.481	440.727	879.44
	GIITPPT	976.461	976.461	489.246	976.478
	DGIIDGATVNAPGKVD	1102.48	1102.48	552.265	1102.52
	FLTLFVGGFI	652.307	652.307	653.265	0
	GGMNILAY	1383.74	1383.74	692.829	1383.64
	IELPNFPK	721.292	721.292	722.312	0
	DQGDLWIQG	690.359	690.359	346.192	0
	EETLLDYPQ	910.512	910.512	456.26	910.506
	AVAVGIGVADAQQ	988.596	988.596	495.264	988.514
	VVWGIPIGLLGYAAASGTPF	1117.57	1117.57	559.793	1117.57
	HGQSDTVTALQQR	1126.63	1126.63	564.283	1126.55
	AGNEGDAI	1148.58	1148.58	575.277	1148.54
	AATPLPL	1178.58	1178.58	590.297	1178.58
	HLPLAQED	1236.54	1236.54	619.307	1236.6
	AGGNGQ	1690.75	1690.75	846.408	1690.8
	SLVHDIGPNK	2237.15	2237.15	1119.57	0
	HIPIP	524.194	524.194	263.137	524.26
	ADIQKANVPGNAG	869.486	869.486	435.735	869.456
	ITLGLAQIMPAGLP	898.476	898.476	450.25	898.486
	QMRAWCLLNIVTQAAGTPECVLIRGIEP	990.502	990.502	496.288	990.561
	LSIGMTIT	1024.59	1024.59	513.27	1024.53
	DQGPLH	1121.57	1121.57	561.771	1121.53
	ELVQAGMPE	1161.64	1161.64	581.812	1161.61
	PNDEVANCFV	1304.66	1304.66	653.262	0
	EDYVYDEVE	1510.74	1510.74	756.361	1510.71
	ALGAATSVIGAVIG	784.36	784.36	785.358	0
	IGGAPDPVDGQYRP	768.475	768.475	385.241	0
	EDTEGVP	786.366	786.366	394.206	786.397
	LLNIPI	986.492	986.492	494.271	986.528
	LFSLALLF	1010.47	1010.47	506.238	1010.46
	ADRLGLPGIN	1084.54	1084.54	543.275	1084.54
	PTTDIVTVPI	1117.57	1117.57	559.792	1117.57
	FIAVDTVFLA	1148.58	1148.58	575.283	1148.55
	HIPIP	1434.72	1434.72	718.341	1434.67
	DNGSGGPIYALP	2163.92	2163.92	722.311	0
	ADIQKANVPGNAG	1690.78	1690.78	846.408	1690.8
	ANSDAGGQAGQAEQ	843.47	843.47	422.723	843.432
	LLGPTGNPVPYVPA	1323.74	1323.74	442.219	1323.63
	AVHDFDSF	886.476	886.476	444.241	886.468
	ITGAVGGMGTK	898.476	898.476	450.25	898.486
	KLVDDPLVV	974.544	974.544	488.249	974.483
	IGGTVVAVIVGV	1087.59	1087.59	544.77	1087.53
	DFDYMNLNQ	1161.64	1161.64	581.812	1161.61
	AATPQF	652.234	652.234	653.262	0
	LPGNQTGFLWFAALNIIE	2269.12	2269.12	757.368	0
	HGQSDTVTALQQR	784.397	784.397	785.362	0
	DNQPEAPYWFPK	524.227	524.227	263.137	524.26
	DIIPII	768.438	768.438	385.244	0
	DPIHLNTI	1323.63	1323.63	442.219	1323.63
	HDGNPIEPQ	970.585	970.585	486.274	970.534
	APVNRGVELA	1102.51	1102.51	552.263	1102.51
	NEISKDKVPN	1117.59	1117.59	559.792	1117.57
	HIPIP	1144.59	1144.59	573.279	1144.54
	GQDGAGIQDLPDA	1148.55	1148.55	575.279	1148.54
	SNADLEAAGTNLQ	721.328	721.328	722.326	0
	AVYPPQ	1690.85	1690.85	846.408	1690.8
	AVLPMPA	658.409	658.409	330.236	0
	ENVQLQLF	1035.56	1035.56	346.194	0
	LGPMANFAHV	721.401	721.401	361.663	721.312
	GLGISLLVAAGL	737.407	737.407	369.728	737.441
	DEATITPEDE	974.49	974.49	488.249	974.483
	AGPDFE	992.577	992.577	497.25	992.486
	DAVQRGQRNAPSALPILTP	1087.53	1087.53	544.77	1087.53
	VVTMIGCVAPNPPQ	756.365	756.365	757.366	0
	CIAANIPVVP	784.324	784.324	785.362	0
	DMGNFALA	524.227	524.227	263.137	524.26
	YIAILSIE	768.438	768.438	385.242	0
	AEANGT	814.528	814.528	408.231	814.448
	IPDYQPGHLL	884.508	884.508	443.258	884.501
	NTAIQESLSNAAQ	930.484	930.484	466.243	930.471
	NEPQEMLREAQI	970.497	970.497	486.274	970.534
	GDGVINAP	1047.52	1047.52	524.76	1047.51
	CNVMVLPY	1148.52	1148.52	575.279	1148.54
	LVPVGGTGPKS	1266.69	1266.69	634.337	1266.66
	AEDYHNQQV	721.328	721.328	722.325	0
	GLPNVVRGIMAD	690.362	690.362	346.195	0
	DAGDPIINDDLL	721.401	721.401	361.663	721.312
	DQALPDDENLALQ	974.446	974.446	488.249	974.483
	QPTKPVEPT	992.577	992.577	497.25	992.486
	FMIF	1008.51	1008.51	505.244	1008.47
	DDAPLGPGP	1087.56	1087.56	544.77	1087.53
	LRSNGLAR	1091.54	1091.54	546.769	1091.52
	AGDFLANVD	1161.64	1161.64	581.812	1161.61
	EIPLKALSPQ	1166.56	1166.56	584.314	1166.61
	FSLISYTLPL	524.296	524.296	263.137	524.26
	DIDHVDLDLPQ	768.438	768.438	385.244	768.474
	GAPVSMGPLGALNV	910.524	910.524	456.263	910.511
	DAPVIVE	1025.54	1025.54	513.772	1025.53
	NIGVPVVV	1047.6	1047.6	524.76	1047.51
	NKALYIPY	1047.5	1047.5	524.76	1047.51
	DKFNDKNE	1144.61	1144.61	573.279	1144.54
	DAPISGLVQGV	1148.61	1148.61	575.279	1148.54
	FDEAAEFDY	2885.28	2885.28	722.317	0
	ETFNIYDEIK	768.438	768.438	769.476	0
	LPGSTMFEEIGP	774.391	774.391	388.205	774.395
	GWPSAKLYPNPTT	869.449	869.449	435.735	869.456
	DTQPLQASH	1368.72	1368.72	457.263	0
	DYIF	992.493	992.493	497.25	992.486
	ESGFDGII	1115.55	1115.55	558.787	1115.56
	GADLPTSLAV	643.354	643.354	644.319	0
	IGTIGDKFDI	1346.67	1346.67	674.345	1346.68
	LANVPVQEPQ	1408.63	1408.63	705.308	0
	LGVMIALTSSSGGS	737.396	737.396	369.728	737.441
	LEDNLHSVVSAV	768.438	768.438	385.244	768.474
	DPAVIVE	1006.48	1006.48	504.258	1006.5
	ANPVDVGVEIVTTSVLGAYKGAKF	1028.59	1028.59	515.269	1028.52
	PAPAPTHPLP
	SPDDIHNKE	1046.51	1046.51	524.253	1046.49
	QQVYGEILPPQ	1091.54	1091.54	546.769	1091.52
	ATIRIDGDSATAS	1148.55	1148.55	575.279	1148.54
	GHAGLFSTLNDLTVFTEM	615.323	615.323	616.288	0
	GGAHEGGKGPSVYDT	768.438	768.438	769.479	0
	GGAADNAAGAIGAGILN	768.449	768.449	385.244	768.474
	DYIF	774.351	774.351	388.206	774.397
	DVGAEFLART	973.519	973.519	487.762	973.51
	IISAYVWLM	1045.52	1045.52	523.752	1045.49
	LFFSPYVTPI	1087.53	1087.53	544.77	1087.53
	AIPQPAGDTASDE	1116.56	1116.56	559.286	1116.56
	DPGDAPVMSLFD	1346.69	1346.69	674.345	1346.68
	LLQIGANECQEV	1442.64	1442.64	722.315	0
	GAGVKIHM	1520.71	1520.71	761.378	0
	GAGLINVPL	856.429	856.429	857.391	0
	AVKGKYPT	768.438	768.438	385.244	768.474
	VLLMIPFIMS	876.442	876.442	439.228	876.441
	NIKAYRKDVT	991.509	991.509	496.76	991.505
	ADADGKLIFNAH	1006.53	1006.53	504.26	1006.5
	ARGGQFRHELNY	1539.87	1539.87	514.285	0
	TPEVPKTPQ	1046.55	1046.55	524.253	1046.49
	ELADVPPV	1046.55	1046.55	524.253	1046.49
	VTGAAQVAAT	1148.52	1148.52	575.279	1148.54
	VGSDMFGIPR	768.438	768.438	769.478	0
	AMPREGQLVHI	2115.09	2115.09	1058.58	0
	ETPGSIHEGGELG	648.298	648.298	217.095	0
	FGGAPII	1045.51	1045.51	523.752	1045.49
	DVIVVDPP	1087.6	1087.6	544.77	1087.53
	ELSVALLI	1087.55	1087.55	544.77	1087.53
	GLYVPVAF	571.285	571.285	572.289	0
	QASAAIVVIPT	1346.68	1346.68	674.345	1346.68
	EPQVDIAVPDP	675.326	675.326	676.353	0
	DEEFNQIINFKYSEQ	704.353	704.353	705.316	0
	GVVAVVAAG	721.328	721.328	722.308	0
	VDLVVPLV	3341.6	3341.6	836.399	0
	DAPPILPV	768.438	768.438	385.242	0
	LSGQGQLGQ	1006.52	1006.52	504.259	1006.5
	VPIVLQNM	1012.59	1012.59	507.265	1012.52
	IMGFVEPF	1026.53	1026.53	514.281	0
	DEYNSLIKP	1046.55	1046.55	524.253	1046.49
	GAPIPGV	1148.57	1148.57	575.279	1148.54
	AAGIMATQPTVVA	1161.63	1161.63	581.812	1161.61
	DFEQP	629.338	629.338	630.318	0
	DEVNVV	664.343	664.343	665.312	0
	DVIVVDPP	716.334	716.334	717.37	0
	NASPGVLPV	528.327	528.327	529.29	0
	GIMMGIFP	1087.59	1087.59	544.769	1087.52
	DKIMPFEP	1200.63	1200.63	601.294	1200.57
	DPTDPILQILPQG	1214.63	1214.63	608.314	1214.61
	GIGAAICGVVAVLMPI	1222.65	1222.65	612.293	1222.57
	LADPDILILDEATSSVDT	1346.68	1346.68	674.345	1346.68
	CKEQAGSV	1441.78	1441.78	721.867	1441.72
	GHIFMIPV	1530.68	1530.68	766.346	0
	IPFFSMIL	1548.78	1548.78	775.363	1548.71
	GAPIPGV	835.371	835.371	836.399	0
	VGVGILG	629.338	629.338	315.666	629.317
	DEFEP	768.438	768.438	385.24	0
	FGGAPII	974.523	974.523	488.261	974.507
	DPIKHIDGAASGVVP	1006.48	1006.48	504.259	1006.5
	ELDPEPIDDLEELQM	1046.52	1046.52	524.253	1046.49
	HSSGNELGAMMALVADATL	1087.56	1087.56	544.769	1087.52
	DPSQVLPV	629.266	629.266	630.321	0
	ITIEPDIP	664.307	664.307	665.31	0
	DEIIIGSVMPLVPGVPLT	710.335	710.335	711.255	0
	FINPINDGA	717.337	717.337	718.356	0
	IDARALSPADN	1108.52	1108.52	555.242	0
	DGQIPE	584.317	584.317	585.32	0
	GRDVGLVALQRGTATRGFGATL	1200.67	1200.67	601.294	1200.57
	APNLVDVQ	1214.64	1214.64	608.314	1214.61
	AVLLAQEIDNLVSKDYP	1222.66	1222.66	612.293	1222.57
	FGRFVPV	1232.59	1232.59	617.31	0
	DPIEIVEV	1346.67	1346.67	674.345	1346.68
	ESEFDPLF	1441.78	1441.78	721.867	1441.72
	EDEFP	1530.7	1530.7	766.344	0
	AEAAPSMPESEPLAEIKAP	777.438	777.438	778.399	0
	GLVLLDNIVSPE	556.272	556.272	279.169	556.323
	DEPLLGAHVETIGLQKAVV	528.327	528.327	529.295	0
	AVNGKSV	1087.61	1087.61	544.769	1087.52
	DQDAAINPAGCVIQIPEEEGVDVQCI	1094.62	1094.62	548.312	1094.61
	LGLNVLDIGLEPDIVHGL	1148.61	1148.61	575.279	1148.54
	DLLVIF	2305.16	2305.16	577.291	0
	LLVNGQPVNRQQTYQ	629.266	629.266	630.321	0
	DLFLGINGQ	699.355	699.355	700.343	0
	ITANSASLIPQ	1420.65	1420.65	711.254	0
	DQIPDGYMAFP	717.355	717.355	718.355	0
	LNRGLL	796.481	796.481	399.257	0
	KSSAKNAPIAKNPSSQ	879.445	879.445	440.731	879.447
	LTPGQLVE	467.238	467.238	468.242	0
	SPSPKPVIQRYKGLGEM	942.429	942.429	472.198	0
	GIVGASMI	1092.55	1092.55	547.269	1092.52
	NTPQAYQ	554.238	554.238	555.241	0
	APGVSEQLL	584.317	584.317	585.322	0
	GKILDEVPI	1206.53	1206.53	604.291	1206.57
	DEFEP	1441.63	1441.63	721.866	1441.72
	IPVRADSRSRF	1530.69	1530.69	766.343	0
	VAPNQEIPDQGQ	556.272	556.272	279.169	556.323
	EDELGV	948.411	948.411	475.234	0
	IMVNPL	1006.58	1006.58	504.259	1006.5
	AAIAYPVIPTVVYGVPQ	1025.59	1025.59	513.794	1025.57
	DLALPASVAG	2113.17	2113.17	529.289	0
	ILFYPNLP	1108.65	1108.65	555.308	0
	NEPEF	1152.59	1152.59	577.294	0
	GPTGWFLLDGPQ	629.266	629.266	630.321	0
	LIRADTVPLIPP	717.318	717.318	718.356	0
	GPQIQRELLSDY	878.413	878.413	879.448	0
	KSSAKNAPIAKNPSSQ	796.481	796.481	399.258	0
	LTPGQLVE	974.515	974.515	488.261	974.507
	ILMAGGILLIVL	980.46	980.46	491.216	0
	MLYTVPMI	1091.5	1091.5	546.77	1091.53
	EDEFP	1108.51	1108.51	555.242	0
	VPLVPQ	584.317	584.317	585.322	0
	VVPTSVTSVPTPD	1206.53	1206.53	604.295	0
	EDELGV	683.36	683.36	684.349	0
	KDFPEQ	2163.91	2163.91	722.31	0
	PAGLTAVPGP	1770.83	1770.83	886.403	0
	AHPMAIGDGIGT	1040.5	1040.5	261.122	0
	DIPLM	768.424	768.424	385.24	0
	MLADLAVNDADAFKVLVDT	1422.74	1422.74	475.238	0
	KSQLNIINELPT	1006.58	1006.58	504.259	1006.5
	GAPFFKKEQIREI	1584.82	1584.82	529.286	0
	GSALSTRQPLLCVVWSILLYILFYNGVTK	554.281	554.281	555.305	0
	LTPGQLVE	1150.64	1150.64	576.347	0
	PVAGFEAQYLAQLLTHQSSAAIAYPVIPTVVYGVPQLAKAGVEV	716.309	716.309	717.289	0
	DVVISKVP	878.486	878.486	879.451	0
	AVQGLDATD	907.392	907.392	908.399	0
	FSMILMPI	867.47	867.47	434.705	867.395
	PEGDALSGGPL	976.475	976.475	489.234	0
	APQPNDVISR	1025.54	1025.54	513.794	1025.57
	ENTIDLSLPK	1025.57	1025.57	513.795	1025.57
	FEPMP	1094.62	1094.62	548.312	1094.61
	VPLVPQ	554.281	554.281	555.243	0
	VSIAPGCAMGLANALGYIGMG	584.317	584.317	585.319	0
	DQFPEQ	1206.59	1206.59	604.296	0
	IIVQGRQ	1214.67	1214.67	608.313	1214.61
	IPVVPLPGA	885.419	885.419	886.412	0
	ESMIFPTV	1006.52	1006.52	504.259	1006.5
	DTLATIQVP	1025.59	1025.59	513.795	1025.57
	ILGGVLSTAQF	1144.59	1144.59	573.265	1144.52
	IEGSFLDMIP	575.332	575.332	576.344	0
	EAVMTVQGSVPAVVEGSSPQ	2023.01	2023.01	675.337	0
	PENVNPEEIDEYL	1442.63	1442.63	722.31	0
	AGDISVELLPSSIAQK	728.407	728.407	729.372	0
	IAPISLASTNFNSFMV	1492.76	1492.76	747.368	0
	DVVISKVP	3513.77	3513.77	879.449	0
	EEETVSVP	1814.8	1814.8	908.404	0
	YIYNQGPI	867.47	867.47	434.705	867.395
	PEIYVLVPNEP	980.452	980.452	491.247	980.479
	IVPVASQKLSIANMAITPT	1006.43	1006.43	504.259	1006.5
	FGGAPII	1104.67	1104.67	553.327	0
	ADYLGNLMNVAGPGA	554.27	554.27	555.243	0
	MVTLLQNDPYAPE	603.338	603.338	604.295	0
	KDFPEQ	723.256	723.256	724.311	0
	GLVGGAADL	1684.86	1684.86	843.39	1684.77
	DPGGVGLEIT	885.419	885.419	886.411	0
	AVIGLA	3620.88	3620.88	906.271	0
	IPNPL	856.509	856.509	429.264	0
	AVVVQPDNSPAFSA	1144.52	1144.52	573.265	1144.52
	ADVGLLGFPSVGKST	1150.64	1150.64	576.344	0
	KSPDDFL	1201.65	1201.65	601.785	1201.56
	ADLAHMDHERAYTAI	1348.65	1348.65	675.32	0
	AGGLANGEVGTEMQ	682.401	682.401	683.367	0
	LVWPEGKE	1400.67	1400.67	701.331	0
	AIGSALTGSGTY	1442.62	1442.62	722.312	0
	EAHYRNGGGH	746.411	746.411	747.369	0
	AGVPLGAAKAAQG	2323.18	2323.18	775.388	0
	YINYVPQEPF	920.504	920.504	461.283	0
	GADAVLE	972.564	972.564	487.256	972.498
	VPAFPDT	552.327	552.327	553.33	0
	DQFPEQ	554.241	554.241	555.242	0
	KVKPNQL	1132.61	1132.61	567.282	1132.55
	AGVIGLSLYLMSNNQLIVPAP	1206.53	1206.53	604.293	0
	INPMLPLAGY	1254.62	1254.62	628.325	0
	FPIMTANMPQ	723.256	723.256	724.311	0
	LDPYMIDLLT	1773.88	1773.88	887.913	1773.81
	RPEMAILDEID	3620.88	3620.88	906.268	0
	AGINIMGFTKDF	1516.67	1516.67	380.18	0
	LGDGLVNSPIINR	1011.54	1011.54	506.775	1011.54
	MPFISYTYNVMPF	1094.56	1094.56	548.312	1094.61
	DPDVDLDT	575.343	575.343	576.347	0
	PIYNFSAGP	1201.58	1201.58	601.785	1201.56
	AGCATAKSSSSQ	634.296	634.296	635.279	0
	FDEEFNQIIN	682.401	682.401	683.368	0
	FGGAPII	721.288	721.288	722.313	0
	NVPQGNV	2281.11	2281.11	761.374	0
	PGLMAGANVTTFEPS	774.376	774.376	775.358	0
	LVPVNDP	520.264	520.264	261.124	520.233
	ILFIPDYLPP	1128.67	1128.67	283.173	0
	EEIFLEDGIVV	768.438	768.438	385.242	0
	PAGVPVATMAIGDA	920.522	920.522	461.285	0
	NNFNRLIEAIP	965.591	965.591	483.77	965.525
	GPTAPQPERPAVP	1028.55	1028.55	515.273	1028.53
	AMQPIMM	1112.63	1112.63	557.298	1112.58
	VAEDGSVTKIAPAQVQLGE	1881.96	1881.96	628.327	0
	PEKISGSP	723.256	723.256	724.311	0
	PINLLLHG	1773.88	1773.88	887.913	1773.81
	KAASDSGNNSYNSTSSST	745.386	745.386	373.68	745.346
	QGSLNNKHS	820.34	820.34	411.199	820.384
	PSPKGSTNASPGV	1088.5	1088.5	545.279	1088.54
	KPNTLYLNPPP	575.332	575.332	576.348	0
	IDSTTKDPVMGSVVVNVED	1201.61	1201.61	601.785	1201.56
	NVPQGNV	682.401	682.401	683.364	0
	EEIPAPGVDEI	721.351	721.351	722.314	0
	DFSDVLIAHTVMEP	2977.51	2977.51	745.383	0
	LVAGGSLLVDYM	1490.7	1490.7	746.352	0
	AIVQSTIHAGASD	770.381	770.381	771.384	0
	QPQRDIAIVDAGQALFSQ	520.264	520.264	261.124	520.233
	AVMIPFNQNFAAIIRAVV	1841.12	1841.12	461.286	0
	NPAPVAAPSEPKEVKEAKTEAK	973.497	973.497	487.759	973.504
	GLDTPELLAGLSRLEPSFNTLPP	1028.55	1028.55	515.273	1028.53
	PQSVNFE	1062.52	1062.52	532.271	1062.53
	IDPLMGMT	1112.54	1112.54	557.299	1112.58
	AGETLGIIGI	1159.59	1159.59	580.702	1159.39
	PAVRNLPRNF	1254.62	1254.62	628.327	0
	LVASAGASVAKADP	1268.5	1268.5	635.28	0
	YSVAILMVNVVFVTGSVL	1394.78	1394.78	698.404	0
	FPPKW	1112.63	1112.63	279.17	0
	HSGTLDPNVDGVLPICIGNATKVVQFLV	1023.68	1023.68	342.237	0
	VDGPATAPLQQNWILMDGSECYKGAISAVQEAPLAP	820.47	820.47	411.197	820.38
	KDDVYN	1088.6	1088.6	545.279	1088.54
	EIPAALKN	1088.57	1088.57	545.279	1088.54
	FQAILPSIIP	575.295	575.295	576.349	0
	PTAPEV	1201.61	1201.61	601.793	1201.57
	RGVAASDIDDLL	2004.14	2004.14	669.004	2003.99
	DEPVQPNAPNTPDVPITPG	1446.74	1446.74	724.342	1446.67
	NPAPVAAPSEPKEVKEAKTEAK	1490.65	1490.65	746.352	0
	GLDSVPPE	520.264	520.264	261.124	520.233
	PQSVNFE	1380.81	1380.81	461.286	0
	QFLNLE	973.46	973.46	487.759	973.504
	DAQPDFE	1005.55	1005.55	503.766	1005.52
	PINLLLHG	1054.55	1054.55	528.298	0
	AGETLGIIGI	1112.62	1112.62	557.299	1112.58
	VPMIMFEQF	1254.62	1254.62	628.326	0
	DTPDMEIQKQGHGALVNT	634.274	634.274	635.279	0
	IMTGVSSGGSNPKV	2092.2	2092.2	698.404	0
	ESLSATA	1112.61	1112.61	279.169	0
	DDAIVVNVLKPDPYKMFKA	682.413	682.413	342.238	0
	SLIPVVVPN	1539.91	1539.91	514.262	1539.77
	PSAIVAGLFGP	1047.53	1047.53	524.773	1047.53
	DLPLSVPEKT	1088.51	1088.51	545.279	1088.54
	EAPAEV	575.343	575.343	576.349	0
	LEDSVNIDDQIYFPPT	1302.61	1302.61	652.297	1302.58
	ATVTLGSVLAPMS	2004.09	2004.09	669.004	2003.99
	AVLPILDINGYKLSNPTL	1490.67	1490.67	746.351	0
	RKGFGYGVRTPVANEPLP	4637.51	4637.51	1160.39	0
	PIVELPLP	460.228	460.228	461.285	0
	PEVGTTKAPE	936.412	936.412	469.202	0
	GKLPEITVTDT	990.502	990.502	496.263	990.512
	GGHAWLNSLGLPQ	1054.5	1054.5	528.261	1054.51
	GIVAVPSVTNVLHAA	1159.58	1159.58	580.702	1159.39
	PQSVNFE	1254.65	1254.65	628.324	0
	PGLGAATIGATQLTAVEQPA	2004.04	2004.04	669.004	2003.99
	KEALPSVPP	1378.66	1378.66	690.343	1378.67
	DCAFIKPAMPEIM	2789.59	2789.59	698.403	0
	HWFGIILAV	1446.71	1446.71	724.342	1446.67
	LSTLQGDVAEAP	682.427	682.427	342.237	0
	EIPKTLPGGHTL	862.385	862.385	432.22	862.426
	PQLFTQQLIPL	1539.8	1539.8	514.262	1539.77
	ATAFHTFIGEFDFPSQP	1082.58	1082.58	542.309	1082.6
	VPEDLFVYEAPVSLAVIL	1088.58	1088.58	545.279	1088.54
	GSAQSIMMGIIPI	575.343	575.343	576.348	0
	RHPAQFQ	1302.66	1302.66	652.297	1302.58
	PIVELPLP	1344.66	1344.66	673.324	1344.63
	FIAGSAGASISNPAA	1490.73	1490.73	746.35	0
	LLHRPDPLMEP	996.451	996.451	997.505	0
	EPVAHE	922.476	922.476	462.243	922.471
	ETTGPEGPKGPQSPETTGPEGPQSP	990.539	990.539	496.263	990.512
	NDEVPNH	1010.5	1010.5	506.264	1010.51
	LKELGKVALKRPN	1120.51	1120.51	561.281	1120.55
	LRYLNP	634.26	634.26	635.281	0
	EVQQQVVEH	2003.97	2003.97	669.004	2003.99
	IEIAVYNIEPH	697.401	697.401	698.404	0
	DRRFVFDLDFSIVPDL	1441.64	1441.64	721.834	1441.65
	TAQIAGQTVKVGKASFVAPT	2485.31	2485.31	829.408	2485.2
	LTIAINGSGTGIDLVRLPQN	2485.28	2485.28	829.408	2485.2
	AIVLVAILDVVGGDTGFTN	682.438	682.438	342.236	0
	AGDEPQAVATVAHFVETLG	832.381	832.381	417.213	832.412
	KNLPIQNNVP	1029.55	1029.55	515.801	1029.59
	PPIIALLLAAGVV	1082.67	1082.67	542.309	1082.6
	DPLELLPLQQP	1150.64	1150.64	576.349	0
	LGGIDGLVHISEISYERV	1175.63	1175.63	588.802	1175.59
	GGHAWLNSLGLPQ	1344.64	1344.64	673.324	1344.63
	PGEEAKVSAVEAMGIKFKPKAIRDGEIVDSYDR	1676.76	1676.76	839.409	1676.8
	GAPVLAVSGH	996.513	996.513	997.504	0
	QQNIVEAASSKEIQQQVYNA	3526.76	3526.76	1176.59	0
	LAVTSTNLVVLRVP	920.504	920.504	461.25	920.485
	SAAIIVMA	1961.07	1961.07	491.28	0
	DNQVVISH	1010.54	1010.54	506.264	1010.51
	QPLPLELV	1117.55	1117.55	559.785	1117.56
	QVGSQEQNSH	1205.67	1205.67	603.809	1205.6
	GVILFTAPILASFSAAVAPP	1240.59	1240.59	621.344	1240.67
	VEPESETDFDVDPESDSE	634.26	634.26	635.279	0
	ILPVIIALVQYGANYLYN	2004.02	2004.02	669.004	2003.99
	AAFPAFQAARDAQP	1441.67	1441.67	721.834	1441.65
	AASPN	737.346	737.346	738.325	0
	HAFEHA	832.47	832.47	417.213	832.412
	VPKNLES	885.517	885.517	443.754	885.494
	WTKVGLK	1082.56	1082.56	542.309	1082.6
	AGNLGPLAQP	1094.63	1094.63	548.313	1094.61
	NNPKVVLPHS	1105.39	1105.39	553.7	1105.39
	GNIVQSGSPVDIY	575.343	575.343	576.348	0
	RTREDAHPDGIQHFSNFLP	1344.66	1344.66	673.324	1344.63
	VPEPASATASIITEVPAGGLLSTGLDA	1483.75	1483.75	742.869	1483.72
	VDLANKLAAPISRN	770.417	770.417	771.379	0
	IHSNAPLNTALQLSA	996.513	996.513	997.502	0
	EPEV	556.253	556.253	279.17	556.326
	DPLELLPL	920.508	920.508	461.25	920.485
	DNLPVGVLV	1961.09	1961.09	491.284	0
	DIDI	1010.46	1010.46	506.264	1010.51
	DLQAGQFTES	1272.62	1272.62	637.311	1272.61
	VLPDGAVLHQG	1278.66	1278.66	640.292	1278.57
	ILPVIIALVQYGANYLYN	641.375	641.375	642.342	0
	LYATKGAFE	1441.72	1441.72	721.834	1441.65
	APIPQ	1441.66	1441.66	721.834	1441.65
	AMRAPE	811.419	811.419	812.448	0
	DKRVVARHNYENVIPED	811.419	811.419	406.729	811.443
	ATAGSVVSANADEVAT	832.4	832.4	417.212	832.41
	ENVPLVQ	885.444	885.444	443.754	885.494
	IVQANEF	1054.55	1054.55	528.261	1054.51
	NPELKQTYLHSDHLTPLGTLYNRGDGIKMA	1076.6	1076.6	539.314	0
	LPSDNPIT	1094.69	1094.69	548.313	1094.61
	PLGKLEP	575.343	575.343	576.347	0
	EPEV	1483.76	1483.76	742.869	1483.72
	ELLPLDLP	996.513	996.513	997.506	0
	AGNIV	556.253	556.253	279.17	556.326
	NPKFPELNK	886.451	886.451	444.215	886.416
	ELAAYHLPPL	942.477	942.477	472.238	942.46
	ALPPLT	1470.79	1470.79	491.284	0
	LLTGVGSSFLAIGP	1047.6	1047.6	524.773	1047.53
	IEGGYAGANMFIAGGVSGPIGAAFEFGT	1272.66	1272.66	637.311	1272.61
	LVPTRSQHLDPTQFRNQ	1278.61	1278.61	640.292	1278.57
	AGLEQLQQL	641.338	641.338	642.345	0
	LVPVP	1441.71	1441.71	721.832	1441.65
	APIPQ	2437.24	2437.24	813.407	2437.2
	QPGPQ	795.485	795.485	398.729	795.444
	VGSVNAQ	832.411	832.411	417.212	832.41
	MINSGDIIGVSVADA	996.488	996.488	499.256	996.498
	EDFPQSV	538.312	538.312	539.317	0
	VDDNPLLA	1094.6	1094.6	548.313	1094.61
	LSAPRPL	636.275	636.275	637.311	1272.61
	LLVIPLLP	1344.64	1344.64	673.324	1344.63
	EPEV	996.513	996.513	997.505	0
	IVENGISPLVIKAVQPLV	2003.93	2003.93	1003	2003.98
	NLNYPYPI	913.512	913.512	457.755	913.495
	PIGIE	1082.56	1082.56	542.309	1082.6
	KQYDKDVPL	1178.57	1178.57	590.288	1178.56
	PPPEAS	1206.59	1206.59	604.353	1206.69
	DPLITKNSLKYFVGISKN	1272.63	1272.63	637.311	1272.61
	ITGH	641.338	641.338	642.344	0
	LVRQENRS	646.333	646.333	647.38	0
	APIPQ	1441.75	1441.75	721.832	1441.65
	FDQQPPQPL	1455.77	1455.77	728.86	1455.71
	ALAGVMGGLTSEVEP	2437.19	2437.19	813.407	2437.2
	NPDILAMTATPIPR	718.321	718.321	360.203	718.392
	QNGNFNPRKLGSLDNPKNLATQTAFSNQ	820.47	820.47	411.197	820.38
	QVALPNLG	820.433	820.433	411.197	820.38
	EDFPQSV	856.466	856.466	429.234	856.453
	PIVELPLP	864.442	864.442	433.243	0
	EVLNPDLPI	538.312	538.312	539.317	0
	HGAPIVGPIGSV	625.282	625.282	626.28	0
	GPGIDILYDAA	1953.02	1953.02	651.991	1952.95
	NQPVVQLPEK	1691.78	1691.78	846.878	1691.74
	EPAAPI	1119.64	1119.64	374.226	0
	HANDFFRQNFTAMLKPRWSLTP	832.408	832.408	417.212	832.41
	AVPAAASVGFEDEIA	924.357	924.357	463.233	924.451
	PAVQPIP	1180.61	1180.61	591.278	1180.54
	TVPVLAGP	1206.62	1206.62	604.353	1206.69
	PALSSSFKTFISPVKP	1226.69	1226.69	614.347	0
	SYLPPL	1272.63	1272.63	637.31	1272.61
	ASLPVPQ	641.338	641.338	642.34	0
	NSIVNPI	673.292	673.292	674.344	0
	GANIGAILGQGAAEEY	820.408	820.408	821.379	0
	EDFPQSV	718.329	718.329	360.203	718.392
	DALEFDQGPLFGLLQL	820.47	820.47	411.197	820.38
	LLVIPLLP	855.434	855.434	428.723	855.431
	LPNDPLPI	864.518	864.518	433.242	0
	ATADLVIALG	912.489	912.489	457.258	912.502
	LVDLVKALE	526.239	526.239	527.206	0
	GGIYNYLPI	538.312	538.312	539.315	0
	VGTLDANLDNA	1222.55	1222.55	612.3	1222.59
	VDFNVPVKNG	741.438	741.438	742.403	0
	GHPEYGMTAGVDATTGPL	852.605	852.605	853.567	0
	PIGIVYIDGDKEQ	923.475	923.475	462.742	923.47
	PVPAVPQ	982.589	982.589	492.253	982.492
	DGAKHLL	613.38	613.38	614.346	0
	ATAGMLETD	1250.57	1250.57	626.28	0
	PGGNGTTVKPDKNGS	1272.6	1272.6	637.31	1272.61
	NEMVVSDFNANAIR	1272.6	1272.6	637.31	1272.61
	GLMPLN	673.365	673.365	674.345	0
	EAEAGSE	2212.14	2212.14	738.393	0
[truncated: 176 more rows]
